# Supplementary material for: N-(3-Chloro­phen­yl)-2,4-dimethyl­benzene­sulfonamide
Source: Acta Crystallogr Sect E Struct Rep Online. 2011 Jul 30;67(Pt 8):o2178. doi: 10.1107/S1600536811029400 (PMC3213612; doi:10.1107/S1600536811029400)
Supplement: Supplementary file 2 [file e-67-o2178-Isup2.hkl]

# 
# h,k,l, Fc-squared, Fo-squared, sigma(Fo-squared) and status flag 
# 
data_I
_shelx_title ' S69 P21/C' 
_shelx_refln_list_code          4 
_shelx_F_calc_maximum      134.90 
_exptl_crystal_F_000       616.00 
_reflns_d_resolution_high  0.8001 
 
loop_ 
 _symmetry_equiv_pos_as_xyz 
 'x, y, z' 
 '-x, y+1/2, -z+1/2' 
 '-x, -y, -z' 
 'x, -y-1/2, z-1/2' 
 
_cell_length_a     9.0385 
_cell_length_b     9.7830 
_cell_length_c    15.8970 
_cell_angle_alpha  90.000 
_cell_angle_beta   97.284 
_cell_angle_gamma  90.000 
 
_shelx_F_squared_multiplier     1.000 
 
loop_ 
 _refln_index_h 
 _refln_index_k 
 _refln_index_l 
 _refln_F_squared_calc 
 _refln_F_squared_meas 
 _refln_F_squared_sigma 
 _refln_observed_status 
   2   0   0     8458.02     7663.49     42.26 o 
   3   0   0        2.98        7.33      0.44 o 
   4   0   0      683.59      581.12      2.47 o 
   5   0   0      809.55     1061.18      3.85 o 
   6   0   0        4.08        2.87      1.76 o 
   7   0   0      313.82      298.19      4.52 o 
   8   0   0       77.31       56.97      2.99 o 
   9   0   0      231.72      192.91      4.52 o 
  10   0   0       47.84       51.02      3.50 o 
  11   0   0       17.38       18.19      3.18 o 
   1   1   0     4190.60     4171.36     25.69 o 
   2   1   0     2182.60     2329.79      7.59 o 
   3   1   0     6189.12     6113.62     12.41 o 
   4   1   0      810.63      961.95      4.44 o 
   5   1   0     2570.75     2418.99      9.64 o 
   6   1   0      491.39      498.34      3.67 o 
   7   1   0      710.88      696.94      4.66 o 
   8   1   0       89.77       76.40      3.63 o 
   9   1   0      229.21      217.40     12.16 o 
  10   1   0       19.45       20.80      2.08 o 
  11   1   0       82.93       76.91      9.35 o 
   0   2   0     1250.09     1303.68      4.13 o 
   1   2   0    11097.58    10012.82     73.32 o 
   2   2   0    17854.40    15234.49    102.90 o 
   3   2   0      506.57      449.21      1.89 o 
   4   2   0      135.81      200.02      1.21 o 
   5   2   0       64.73       53.63      1.09 o 
   6   2   0      192.17      160.98      2.08 o 
   7   2   0       45.25       33.49      1.66 o 
   8   2   0      179.79      157.56      4.31 o 
   9   2   0       23.85       30.42      2.09 o 
  10   2   0        0.51        3.82      1.77 o 
  11   2   0        0.85       -0.68      2.47 o 
   1   3   0      192.96      270.52      2.46 o 
   2   3   0     3910.52     4202.82      7.96 o 
   3   3   0        0.74        1.64      0.57 o 
   4   3   0     1031.62      976.14      5.99 o 
   5   3   0      815.47      872.08     11.38 o 
   6   3   0     1146.06     1107.07      4.21 o 
   7   3   0      736.12      745.33      4.86 o 
   8   3   0      156.02      138.71      2.73 o 
   9   3   0      113.99      121.56      2.80 o 
  10   3   0       98.22      109.19      4.49 o 
   0   4   0       10.81        6.13      0.97 o 
   1   4   0      772.26      717.47      2.27 o 
   2   4   0      144.70      200.35      4.07 o 
   3   4   0     1620.14     1708.11      8.67 o 
   4   4   0      838.54      878.07      3.22 o 
   5   4   0      504.82      497.96      3.05 o 
   6   4   0      431.43      406.88      2.82 o 
   7   4   0        0.93       -0.08      1.81 o 
   8   4   0       84.21       81.03      3.54 o 
   9   4   0        2.33        4.03      2.99 o 
  10   4   0        0.82       -0.96      2.97 o 
   1   5   0     2306.57     2477.16     16.19 o 
   2   5   0       43.97       27.54      1.81 o 
   3   5   0     1747.41     1854.48     10.24 o 
   4   5   0      282.70      275.62      2.68 o 
   5   5   0       17.27       11.53      1.58 o 
   6   5   0     1909.79     1833.74     21.54 o 
   7   5   0      252.49      240.79      4.25 o 
   8   5   0      349.13      349.60      5.98 o 
   9   5   0       28.11       26.18      3.29 o 
  10   5   0       18.02       24.29      3.65 o 
   0   6   0      904.21     1001.57      6.61 o 
   1   6   0     1553.79     1505.41      5.64 o 
   2   6   0      253.10      225.70      3.59 o 
   3   6   0      673.88      668.50      7.20 o 
   4   6   0       13.15       13.78      1.33 o 
   5   6   0      328.94      364.95      3.54 o 
   6   6   0       23.77       20.23      1.67 o 
   7   6   0      302.87      289.54      3.75 o 
   8   6   0       29.45       41.21      2.19 o 
   9   6   0       10.52        9.00      3.46 o 
   1   7   0       41.07       40.86      1.47 o 
   2   7   0        0.09        1.52      1.13 o 
   3   7   0       63.73       84.57      3.04 o 
   4   7   0      104.79       93.68      3.38 o 
   5   7   0      156.35      146.41      3.18 o 
   6   7   0        0.15       -1.56      1.56 o 
   7   7   0       27.72       22.18      1.92 o 
   8   7   0      301.10      301.78      4.11 o 
   9   7   0       94.19       98.57      4.40 o 
   0   8   0      381.58      371.84      5.02 o 
   1   8   0      440.36      428.54      3.76 o 
   2   8   0        0.98       -0.81      1.32 o 
   3   8   0        0.76        0.73      2.42 o 
   4   8   0       12.92       12.16      2.86 o 
   5   8   0        0.20       -1.76      2.54 o 
   6   8   0       17.78       18.74      3.15 o 
   7   8   0      120.24      122.27      4.35 o 
   8   8   0        6.41        5.04      2.89 o 
   1   9   0        7.69        4.81      1.64 o 
   2   9   0       68.67       69.83      3.62 o 
   3   9   0      152.21      128.78      4.05 o 
   4   9   0       13.45        8.70      2.72 o 
   5   9   0       58.79       52.26      3.43 o 
   6   9   0       48.14       58.03      4.05 o 
   7   9   0      116.58      130.80      4.85 o 
   0  10   0      202.57      196.62      4.62 o 
   1  10   0        2.48        0.59      1.81 o 
   2  10   0      497.01      511.30      7.30 o 
   3  10   0       11.27        5.32      2.88 o 
   4  10   0       54.39       64.33      4.14 o 
   5  10   0       45.29       47.95      4.15 o 
   6  10   0        0.13       -2.62      3.25 o 
   1  11   0       16.28       16.36      2.75 o 
   2  11   0       20.03       17.39      3.15 o 
   3  11   0       43.57       42.75      3.53 o 
   4  11   0       12.77       10.31      3.53 o 
   0  12   0       63.45       56.60      3.99 o 
   1  12   0        3.67       -1.44      3.36 o 
   2  12   0       68.35       71.36      4.00 o 
 -11   1   1        4.46        9.01      2.10 o 
 -10   1   1        0.59        1.22      1.78 o 
  -9   1   1        1.91        6.07      2.80 o 
  -8   1   1       28.23       23.05      1.80 o 
  -7   1   1      136.89      131.49      2.35 o 
  -6   1   1      153.94      169.11      3.42 o 
  -5   1   1      336.30      364.78      4.63 o 
  -4   1   1      394.13      435.90      2.29 o 
  -3   1   1      656.79      754.74      8.94 o 
  -2   1   1    14513.77    13155.37     59.27 o 
  -1   1   1     4400.53     4113.97     18.18 o 
   1   1   1     1935.43     2007.31      7.48 o 
   2   1   1     5083.71     4866.63     10.23 o 
   3   1   1      569.51      561.36      2.02 o 
   4   1   1     1360.05     1380.80      2.52 o 
   5   1   1      683.52      724.05      6.61 o 
   6   1   1       26.94       25.22      1.64 o 
   7   1   1        0.63        1.41      1.48 o 
   8   1   1      138.16      135.25      2.70 o 
   9   1   1      116.28       97.00      2.66 o 
  10   1   1        9.31        9.75      2.17 o 
  11   1   1        0.21       -1.98      1.98 o 
 -11   2   1        0.04        3.30      2.02 o 
 -10   2   1        6.78        8.36      2.00 o 
  -9   2   1       12.74       11.57      1.77 o 
  -8   2   1      162.17      148.65      2.88 o 
  -7   2   1      390.75      363.84      3.43 o 
  -6   2   1      144.88      137.27      1.64 o 
  -5   2   1      599.03      545.74      2.60 o 
  -4   2   1      178.40      181.21      2.62 o 
  -3   2   1       21.41       42.06      0.75 o 
  -2   2   1     8571.66     8383.78     75.71 o 
  -1   2   1      458.00      565.95      6.06 o 
   0   2   1       91.50       91.11      0.89 o 
   1   2   1     1091.01     1199.45      5.29 o 
   2   2   1     1058.04     1118.69      5.84 o 
   3   2   1      238.56      203.37      0.99 o 
   4   2   1       82.23       92.17      0.78 o 
   5   2   1     1408.16     1348.26      6.46 o 
   6   2   1       82.22       88.89      1.47 o 
   7   2   1       22.19       17.43      1.67 o 
   8   2   1      470.32      425.57     11.00 o 
   9   2   1       81.80       74.59      2.46 o 
  10   2   1       11.71       13.58      5.70 o 
 -10   3   1       36.02       41.06      3.47 o 
  -9   3   1      105.86      123.12      2.74 o 
  -8   3   1       57.52       56.25      2.09 o 
  -7   3   1      834.37      792.98      9.87 o 
  -6   3   1      442.55      387.75      6.05 o 
  -5   3   1     1865.20     1876.17      7.99 o 
  -4   3   1     3586.24     3942.07     10.88 o 
  -3   3   1     1513.93     1760.64     12.01 o 
  -2   3   1      860.42      876.93      7.44 o 
  -1   3   1      423.66      419.76      2.74 o 
   0   3   1     2816.42     2632.52     24.29 o 
   1   3   1      949.03      887.39      2.24 o 
   2   3   1       26.51        9.97      0.51 o 
   3   3   1     2306.56     2287.54      3.84 o 
   4   3   1      668.76      636.94      1.98 o 
   5   3   1      185.56      179.74      2.95 o 
   6   3   1       16.84       17.68      1.94 o 
   7   3   1      174.23      179.67      2.26 o 
   8   3   1       33.07       29.92      3.41 o 
   9   3   1       18.40       25.37      4.42 o 
  10   3   1      154.25      165.25      6.27 o 
 -10   4   1        4.71        1.16      2.63 o 
  -9   4   1        3.13        1.68      2.59 o 
  -8   4   1       30.38       24.67      2.82 o 
  -7   4   1       41.62       40.42      2.69 o 
  -6   4   1      353.13      338.63      5.76 o 
  -5   4   1      149.20      173.96      2.70 o 
  -4   4   1     2358.33     2402.22     16.10 o 
  -3   4   1        4.06       10.56      0.80 o 
  -2   4   1     1982.60     2045.78     11.28 o 
  -1   4   1     1771.39     1997.15      4.91 o 
   0   4   1      418.70      435.27      2.01 o 
   1   4   1      452.44      498.77      2.60 o 
   2   4   1        2.68        3.93      0.78 o 
   3   4   1      657.98      583.44      6.22 o 
   4   4   1      411.44      409.91      2.36 o 
   5   4   1      197.28      191.48      1.90 o 
   6   4   1      486.39      507.03      3.21 o 
   7   4   1      849.83      858.25      4.33 o 
   8   4   1      102.93      107.96      3.96 o 
   9   4   1        6.84        8.57      2.62 o 
  10   4   1       29.33       30.95      3.72 o 
 -10   5   1        8.64        9.85      3.52 o 
  -9   5   1       55.81       63.98      3.98 o 
  -8   5   1       35.29       36.27      3.46 o 
  -7   5   1        0.01       -0.55      1.69 o 
  -6   5   1      416.66      393.45      7.78 o 
  -5   5   1      177.50      201.10      3.34 o 
  -4   5   1       81.91       68.98      1.60 o 
  -3   5   1       72.39       74.56      1.06 o 
  -2   5   1     3065.40     3313.74     18.46 o 
  -1   5   1      120.80      116.01      1.14 o 
   0   5   1       42.12       31.23      2.18 o 
   1   5   1     1108.34     1223.56      3.19 o 
   2   5   1      620.09      595.69      2.49 o 
   3   5   1       62.34       66.98      1.08 o 
   4   5   1      115.26      123.40      1.98 o 
   5   5   1      237.77      226.57      5.93 o 
   6   5   1      816.00      777.27      5.14 o 
   7   5   1        0.94        4.41      1.75 o 
   8   5   1      115.46      112.97      4.08 o 
   9   5   1       41.83       48.32      3.70 o 
  10   5   1       12.82       19.77      3.47 o 
  -9   6   1       24.70       15.62      3.02 o 
  -8   6   1       31.75       23.09      2.02 o 
  -7   6   1        8.96       13.67      2.05 o 
  -6   6   1       63.42       65.71      2.13 o 
  -5   6   1      193.18      185.52      2.72 o 
  -4   6   1      106.79      114.41      2.40 o 
  -3   6   1      529.18      557.19      3.54 o 
  -2   6   1        0.20        0.42      0.67 o 
  -1   6   1      473.20      477.51      7.67 o 
   0   6   1      130.91      166.99      2.94 o 
   1   6   1      197.16      208.12      4.82 o 
   2   6   1       66.63       62.19      2.18 o 
   3   6   1      222.32      221.07      2.36 o 
   4   6   1      465.10      476.92      3.65 o 
   5   6   1      140.85      129.43      4.25 o 
   6   6   1      153.14      146.79      2.66 o 
   7   6   1       40.62       35.05      2.10 o 
   8   6   1       30.16       26.66      2.10 o 
   9   6   1        2.93        6.53      2.58 o 
  -9   7   1        0.04        0.33      3.04 o 
  -8   7   1      354.44      352.87     10.07 o 
  -7   7   1       33.21       32.24      2.05 o 
  -6   7   1        6.33        6.25      1.56 o 
  -5   7   1        6.99       12.48      2.20 o 
  -4   7   1        5.48        3.80      2.22 o 
  -3   7   1        1.01       -0.05      1.93 o 
  -2   7   1      171.01      189.10      2.40 o 
  -1   7   1      362.97      376.63      3.23 o 
   0   7   1      234.03      210.97      3.26 o 
   1   7   1      216.24      203.89      2.56 o 
   2   7   1      631.11      625.93      4.06 o 
   3   7   1       38.69       38.44      2.58 o 
   4   7   1      139.30      139.41      3.96 o 
   5   7   1       27.03       25.37      2.66 o 
   6   7   1       81.25       84.43      2.32 o 
   7   7   1        6.54        3.18      1.75 o 
   8   7   1        0.57        5.38      1.93 o 
   9   7   1       72.51       80.32      3.78 o 
  -8   8   1       12.67        8.50      2.75 o 
  -7   8   1       29.74       27.05      3.44 o 
  -6   8   1       20.63       13.69      2.78 o 
  -5   8   1      680.23      697.29      7.99 o 
  -4   8   1       54.22       53.48      3.38 o 
  -3   8   1      795.44      710.05      7.45 o 
  -2   8   1       10.55       16.37      1.46 o 
  -1   8   1       39.30       36.74      1.83 o 
   0   8   1      219.05      205.73      2.87 o 
   1   8   1        7.26        5.32      1.56 o 
   2   8   1      158.84      164.77      2.51 o 
   3   8   1       84.60       98.71      3.69 o 
   4   8   1      315.69      286.82      5.49 o 
   5   8   1        0.34       -2.87      2.87 o 
   6   8   1      135.59      141.59      4.48 o 
   7   8   1       33.17       35.17      3.36 o 
   8   8   1        0.91        4.15      3.28 o 
  -7   9   1        7.01        2.79      3.31 o 
  -6   9   1      169.67      157.45      5.07 o 
  -5   9   1       75.00       70.31      3.80 o 
  -4   9   1       11.75       13.46      2.87 o 
  -3   9   1       40.09       40.16      3.06 o 
  -2   9   1       78.00       76.54      3.64 o 
  -1   9   1       24.08       20.25      1.79 o 
   0   9   1      156.01      153.68      4.30 o 
   1   9   1      158.48      164.00      3.74 o 
   2   9   1      256.29      252.13      5.26 o 
   3   9   1       27.75       26.65      2.99 o 
   4   9   1      219.79      222.43      5.30 o 
   5   9   1       10.66        7.85      3.20 o 
   6   9   1      249.54      265.54      5.86 o 
   7   9   1       57.96       68.34      4.18 o 
  -6  10   1       77.62       61.26      4.15 o 
  -5  10   1      115.25      119.63      4.93 o 
  -4  10   1       72.66       66.21      3.94 o 
  -3  10   1      118.39      132.54      4.67 o 
  -2  10   1      152.52      145.37      4.45 o 
  -1  10   1       28.34       28.68      1.96 o 
   0  10   1      113.12      114.41      2.74 o 
   1  10   1       17.30       16.30      1.96 o 
   2  10   1       75.18       79.54      3.91 o 
   3  10   1       50.35       44.15      3.71 o 
   4  10   1      185.47      199.63      5.35 o 
   5  10   1      130.70      131.56      4.91 o 
   6  10   1       45.69       52.26      3.78 o 
  -4  11   1        8.82        9.78      3.40 o 
  -3  11   1        2.01       -2.88      3.18 o 
  -2  11   1        1.67       -0.06      3.11 o 
  -1  11   1       61.41       61.09      3.77 o 
   0  11   1       11.13       13.06      1.99 o 
   1  11   1      294.49      284.12      5.87 o 
   2  11   1        0.13       -1.42      2.75 o 
   3  11   1       70.16       64.97      3.83 o 
   4  11   1      102.70      102.75      4.83 o 
  -2  12   1       62.16       63.30      3.85 o 
  -1  12   1       50.85       50.74      3.95 o 
   0  12   1      154.63      149.33      4.77 o 
   1  12   1      140.72      146.11      4.96 o 
   2  12   1       18.16       17.74      3.41 o 
 -11   0   2        1.54        1.66      2.53 o 
 -10   0   2       21.37       16.01      2.54 o 
  -9   0   2        1.26        2.50      2.33 o 
  -8   0   2      298.50      264.30      4.59 o 
  -7   0   2      108.55      142.17      3.29 o 
  -6   0   2      616.90      619.93      5.51 o 
  -5   0   2      149.31      181.40      4.03 o 
  -4   0   2      532.94      410.94      1.98 o 
  -3   0   2       35.38       36.57      0.64 o 
  -2   0   2    11566.80    10434.29     50.97 o 
  -1   0   2     9066.39     8410.16     37.54 o 
   0   0   2     4628.73     4274.94     93.13 o 
   1   0   2      596.25      658.97      3.04 o 
   2   0   2       43.92       29.64      0.67 o 
   3   0   2     5832.59     5816.77     10.95 o 
   4   0   2     3206.41     3417.42      5.07 o 
   5   0   2       10.95        6.37      0.58 o 
   6   0   2       34.16       37.38      1.92 o 
   7   0   2       29.49       30.43      2.54 o 
   8   0   2      112.10       92.78      3.52 o 
   9   0   2       59.37       52.46      3.45 o 
  10   0   2       19.58       11.77      2.91 o 
  11   0   2      409.41      392.17      7.24 o 
 -11   1   2       89.69       96.50      2.90 o 
 -10   1   2        0.11       -1.76      1.76 o 
  -9   1   2       58.34       58.39      3.79 o 
  -8   1   2       69.94       72.81      3.47 o 
  -7   1   2       31.03       35.37      1.63 o 
  -6   1   2     2409.69     2424.35     21.66 o 
  -5   1   2      372.25      465.33      5.39 o 
  -4   1   2     7857.01     8089.96     10.86 o 
  -3   1   2      993.40      975.59      5.04 o 
  -2   1   2        3.78       12.68      0.47 o 
  -1   1   2     3589.79     3417.59      6.68 o 
   0   1   2     2431.19     2515.73     14.99 o 
   1   1   2     5723.15     5794.19     10.90 o 
   2   1   2       59.85       77.67      0.62 o 
   3   1   2       95.26       83.43      1.16 o 
   4   1   2     2336.67     2400.41      7.40 o 
   5   1   2       77.56       79.18      1.15 o 
   6   1   2     2661.95     2607.80      9.74 o 
   7   1   2      129.11      137.53      3.65 o 
   8   1   2     1301.41     1211.02      8.05 o 
   9   1   2      202.10      192.05      3.43 o 
  10   1   2      306.60      313.00      4.36 o 
 -11   2   2       53.80       54.83      4.34 o 
 -10   2   2        2.87        3.63      1.92 o 
  -9   2   2       31.02       29.43      2.01 o 
  -8   2   2      878.02      844.97      5.45 o 
  -7   2   2        8.71        7.73      1.44 o 
  -6   2   2      710.50      649.41      3.11 o 
  -5   2   2       86.76       81.17      1.60 o 
  -4   2   2      964.71      997.06     10.80 o 
  -3   2   2     2317.19     2469.36     14.31 o 
  -2   2   2       12.28        8.05      0.85 o 
  -1   2   2       65.77       64.61      0.75 o 
   0   2   2     5252.34     5364.10     27.59 o 
   1   2   2     6478.69     6527.68     21.12 o 
   2   2   2       54.62       51.69      0.75 o 
   3   2   2      167.35      140.05      1.22 o 
   4   2   2        5.32       11.73      0.50 o 
   5   2   2      107.78      104.78      1.16 o 
   6   2   2       87.10       94.36      1.78 o 
   7   2   2       98.41       87.83      2.67 o 
   8   2   2       19.15       16.66      2.48 o 
   9   2   2        4.88        7.28      2.28 o 
  10   2   2      239.63      239.18      4.83 o 
 -10   3   2      169.87      172.88      4.85 o 
  -9   3   2      117.37      125.52      2.73 o 
  -8   3   2      176.80      161.51      3.66 o 
  -7   3   2     1017.33     1020.42      5.48 o 
  -6   3   2      814.54      819.94      5.84 o 
  -5   3   2      336.59      306.33      3.44 o 
  -4   3   2      463.58      471.39      6.16 o 
  -3   3   2      242.62      263.54      4.38 o 
  -2   3   2     2355.99     2349.25     18.74 o 
  -1   3   2     1822.23     1970.27      6.39 o 
   0   3   2       29.64       29.09      0.77 o 
   1   3   2       11.28       18.13      0.54 o 
   2   3   2       27.83       21.39      0.70 o 
   3   3   2      218.73      200.38      1.29 o 
   4   3   2       29.98       29.13      0.67 o 
   5   3   2      538.71      518.00      2.04 o 
   6   3   2     1344.18     1331.87      4.88 o 
   7   3   2     1234.11     1175.54      5.77 o 
   8   3   2      518.11      514.90      5.57 o 
   9   3   2       78.33       79.04      3.55 o 
  10   3   2       20.41       27.21      6.50 o 
 -10   4   2       20.26       17.28      2.99 o 
  -9   4   2       96.02       89.30      3.99 o 
  -8   4   2       59.19       51.55      3.22 o 
  -7   4   2     2188.27     2083.22     11.48 o 
  -6   4   2     1257.39     1240.09     13.49 o 
  -5   4   2     2209.61     2242.36     20.97 o 
  -4   4   2       63.37       80.24      1.55 o 
  -3   4   2      236.39      244.06      1.52 o 
  -2   4   2      381.81      398.58      3.11 o 
  -1   4   2     1033.18      996.49      6.97 o 
   0   4   2     1657.12     1572.40      4.74 o 
   1   4   2       17.59       17.38      0.59 o 
   2   4   2     4143.94     4274.60      6.50 o 
   3   4   2        0.05        1.24      0.59 o 
   4   4   2      135.92      128.79      1.42 o 
   5   4   2       17.27       13.17      1.07 o 
   6   4   2      478.64      446.98      6.67 o 
   7   4   2      206.94      219.53      2.48 o 
   8   4   2       50.56       59.41      3.38 o 
   9   4   2        5.78        8.47      3.05 o 
  10   4   2       12.18       17.50      3.49 o 
 -10   5   2       72.73       75.76      4.19 o 
  -9   5   2      140.37      135.33      4.42 o 
  -8   5   2      595.34      537.71      7.05 o 
  -7   5   2      454.86      436.77      4.11 o 
  -6   5   2        2.54        1.22      2.00 o 
  -5   5   2      104.42      101.50      2.07 o 
  -4   5   2      143.48      128.53      1.97 o 
  -3   5   2        0.30        4.14      0.64 o 
  -2   5   2     1244.84     1173.64      4.60 o 
  -1   5   2      114.23      108.69      1.17 o 
   0   5   2     1211.14     1088.97      9.87 o 
   1   5   2        2.11        5.27      0.60 o 
   2   5   2       68.09       68.94      2.40 o 
   3   5   2        5.84        3.20      0.94 o 
   4   5   2        9.65        6.40      1.13 o 
   5   5   2     2157.00     2146.95      7.85 o 
   6   5   2       52.94       59.38      2.12 o 
   7   5   2     1274.09     1242.83     15.33 o 
   8   5   2       39.53       39.78      2.99 o 
   9   5   2      288.45      306.34      6.02 o 
  10   5   2        5.99       11.69      3.19 o 
  -9   6   2      332.78      350.39      6.39 o 
  -8   6   2      181.38      152.83      5.75 o 
  -7   6   2      810.81      811.57      5.68 o 
  -6   6   2        3.49        7.44      2.73 o 
  -5   6   2     1061.30     1043.46     16.00 o 
  -4   6   2      214.52      235.18      6.40 o 
  -3   6   2      153.07      114.23      1.86 o 
  -2   6   2      395.79      362.85      2.20 o 
  -1   6   2      164.20      156.33      1.48 o 
   0   6   2     1920.87     1853.27      7.42 o 
   1   6   2      941.87      999.08     10.49 o 
   2   6   2      485.47      428.20      4.44 o 
   3   6   2        1.65        0.87      1.04 o 
   4   6   2      789.58      806.18      9.23 o 
   5   6   2      304.25      321.71      3.42 o 
   6   6   2       50.92       43.24      1.98 o 
   7   6   2      146.09      136.97      2.82 o 
   8   6   2        7.40        8.94      1.90 o 
   9   6   2        1.18       10.40      3.07 o 
  -9   7   2       63.87       57.85      3.48 o 
  -8   7   2       15.31       11.69      1.86 o 
  -7   7   2       25.72       28.89      1.93 o 
  -6   7   2        9.30       19.27      1.86 o 
  -5   7   2      970.49      911.70      5.41 o 
  -4   7   2       39.83       58.70      2.47 o 
  -3   7   2       50.52       49.17      2.63 o 
  -2   7   2       54.57       60.48      1.67 o 
  -1   7   2       16.87       16.36      3.14 o 
   0   7   2      323.10      314.86      3.06 o 
   1   7   2        9.39       12.91      2.28 o 
   2   7   2      176.60      168.84      2.37 o 
   3   7   2      211.33      193.86      4.17 o 
   4   7   2      578.35      544.83      6.72 o 
   5   7   2      127.89      124.26      3.91 o 
   6   7   2        4.63        4.95      1.54 o 
   7   7   2      177.33      189.22      3.31 o 
   8   7   2       48.25       43.91      2.30 o 
  -8   8   2       25.16       20.08      3.21 o 
  -7   8   2      144.16      147.62      4.53 o 
  -6   8   2       14.26       19.04      3.18 o 
  -5   8   2       22.43       22.33      3.12 o 
  -4   8   2      179.86      167.81      4.41 o 
  -3   8   2      282.77      254.29      4.80 o 
  -2   8   2      162.41      136.86      3.71 o 
  -1   8   2     1166.98     1083.92      5.82 o 
   0   8   2      311.69      290.13      3.30 o 
   1   8   2      557.93      522.91      7.55 o 
   2   8   2      493.06      494.27      7.49 o 
   3   8   2       57.64       52.93      3.23 o 
   4   8   2        0.02       -2.80      2.80 o 
   5   8   2       28.22       22.45      2.98 o 
   6   8   2       33.84       45.49      3.19 o 
   7   8   2       12.53       14.31      3.10 o 
   8   8   2       15.25       18.69      3.52 o 
  -7   9   2       14.29       11.77      3.23 o 
  -6   9   2       21.09       22.42      3.16 o 
  -5   9   2        0.93       -0.37      2.91 o 
  -4   9   2      259.01      226.19      5.09 o 
  -3   9   2       19.72       13.57      2.81 o 
  -2   9   2      229.12      211.75      4.81 o 
  -1   9   2      313.08      300.01      3.55 o 
   0   9   2       63.39       60.82      2.06 o 
   1   9   2      188.89      180.63      2.92 o 
   2   9   2      159.05      123.86      4.30 o 
   3   9   2        4.53        1.70      2.84 o 
   4   9   2       77.71       64.15      3.54 o 
   5   9   2      178.34      192.80      5.23 o 
   6   9   2      158.75      156.17      5.10 o 
   7   9   2        1.89        2.77      2.99 o 
  -6  10   2       87.26       86.56      4.41 o 
  -5  10   2        5.39        4.85      3.37 o 
  -4  10   2       47.92       45.77      3.52 o 
  -3  10   2        0.25       -0.13      2.69 o 
  -2  10   2      336.21      318.31      6.01 o 
  -1  10   2      250.85      222.29      3.37 o 
   0  10   2       44.33       35.37      2.19 o 
   1  10   2      485.59      473.63      4.64 o 
   2  10   2        0.73       -2.80      2.81 o 
   3  10   2      136.85      148.66      4.62 o 
   4  10   2        5.06        1.40      3.39 o 
   5  10   2       63.45       76.53      4.01 o 
   6  10   2       12.99       15.93      3.42 o 
  -4  11   2       38.36       37.06      3.89 o 
  -3  11   2       23.19       29.30      3.68 o 
  -2  11   2       27.50       24.30      3.26 o 
  -1  11   2        3.64        4.48      2.86 o 
   0  11   2        1.08        1.15      1.86 o 
   1  11   2        1.17       -0.53      2.70 o 
   2  11   2       42.99       41.24      3.73 o 
   3  11   2       22.91       29.86      3.84 o 
   4  11   2       57.18       53.27      4.32 o 
  -1  12   2        4.53        4.82      3.27 o 
   0  12   2       17.57       13.31      2.93 o 
   1  12   2       48.05       54.14      3.63 o 
 -11   1   3       15.60       13.39      2.04 o 
 -10   1   3        5.71        1.63      2.95 o 
  -9   1   3        8.77        4.78      1.61 o 
  -8   1   3       43.82       43.04      1.91 o 
  -7   1   3      359.60      382.18      4.17 o 
  -6   1   3       48.23       43.13      1.58 o 
  -5   1   3     1303.19     1373.16      8.26 o 
  -4   1   3      413.47      424.86      7.70 o 
  -3   1   3        0.71        2.91      0.58 o 
  -2   1   3      673.86      695.70      5.75 o 
  -1   1   3     2736.57     2921.25     17.57 o 
   0   1   3     7134.04     7168.88     41.93 o 
   1   1   3       49.90       39.08      0.57 o 
   2   1   3       55.09       58.88      1.32 o 
   3   1   3      105.50      113.53      2.72 o 
   4   1   3      143.05       97.75      1.06 o 
   5   1   3       74.81       93.18      1.52 o 
   6   1   3      569.51      569.03      4.17 o 
   7   1   3      124.35      109.42      5.14 o 
   8   1   3        0.28        4.05      1.92 o 
   9   1   3       13.07       17.41      2.13 o 
  10   1   3       43.49       35.01      3.42 o 
 -11   2   3       11.73       15.88      2.06 o 
 -10   2   3       30.56       31.33      2.08 o 
  -9   2   3      158.87      145.51      2.89 o 
  -8   2   3      105.24       90.58      2.50 o 
  -7   2   3       43.75       39.64      2.74 o 
  -6   2   3        2.84        1.99      0.95 o 
  -5   2   3     1557.64     1803.17      8.95 o 
  -4   2   3       97.49       84.91      1.09 o 
  -3   2   3     2696.09     2868.62     13.63 o 
  -2   2   3     3189.18     3103.92      8.16 o 
  -1   2   3     3912.22     3934.04      9.95 o 
   0   2   3     9102.03     8847.24     37.07 o 
   1   2   3     7075.99     7003.93      7.21 o 
   2   2   3      115.13      140.93      1.48 o 
   3   2   3      455.77      484.27      2.58 o 
   4   2   3     1478.59     1600.70      7.69 o 
   5   2   3      232.88      260.47      3.23 o 
   6   2   3      178.88      184.69      2.04 o 
   7   2   3      147.02      145.11      3.62 o 
   8   2   3        5.26        9.21      1.84 o 
   9   2   3      271.55      277.43     11.58 o 
  10   2   3       56.11       45.56      2.39 o 
 -10   3   3       27.44       21.24      2.99 o 
  -9   3   3       88.69       84.08      3.73 o 
  -8   3   3      323.37      341.71      4.10 o 
  -7   3   3       36.20       35.87      3.00 o 
  -6   3   3      614.03      613.81      4.46 o 
  -5   3   3        2.35        3.00      1.49 o 
  -4   3   3       55.20       77.82      2.82 o 
  -3   3   3     2872.92     3129.57     19.29 o 
  -2   3   3      380.90      368.79      3.64 o 
  -1   3   3      178.13      204.80      1.63 o 
   0   3   3      585.66      572.81      6.68 o 
   1   3   3     2444.12     2604.31     18.62 o 
   2   3   3     2150.32     2114.59      3.79 o 
   3   3   3      104.24      113.16      1.10 o 
   4   3   3     2052.74     2004.46      8.03 o 
   5   3   3        2.85        2.30      0.65 o 
   6   3   3      753.84      696.14      7.12 o 
   7   3   3      166.48      160.16      2.26 o 
   8   3   3      519.86      517.18      4.76 o 
   9   3   3      100.99       86.92      3.58 o 
  10   3   3        0.75       -0.66      1.91 o 
 -10   4   3        8.03        7.95      2.89 o 
  -9   4   3       51.08       48.03      3.45 o 
  -8   4   3       16.37       11.46      2.92 o 
  -7   4   3       19.73       25.45      3.02 o 
  -6   4   3        0.86        2.98      1.52 o 
  -5   4   3      181.73      185.39      2.99 o 
  -4   4   3      163.58      212.72      3.39 o 
  -3   4   3      767.17      772.72      3.23 o 
  -2   4   3        1.26        1.41      0.56 o 
  -1   4   3     1329.05     1137.64      3.52 o 
   0   4   3      347.29      356.55      6.33 o 
   1   4   3     2200.26     2251.32      7.98 o 
   2   4   3      184.90      188.73      1.64 o 
   3   4   3     1347.81     1465.80      5.38 o 
   4   4   3       53.93       47.56      0.97 o 
   5   4   3      161.13      167.27      1.62 o 
   6   4   3      254.81      259.65      3.95 o 
   7   4   3        0.03        1.79      1.31 o 
   8   4   3       80.20       73.17      3.64 o 
   9   4   3      210.13      214.62      5.34 o 
  10   4   3        0.04       -1.36      2.76 o 
 -10   5   3       72.76       72.70      4.13 o 
  -9   5   3      117.29      105.30      4.26 o 
  -8   5   3      109.80      110.53      3.87 o 
  -7   5   3       81.78       80.24      2.31 o 
  -6   5   3       62.32       45.84      1.88 o 
  -5   5   3       46.93       48.96      1.68 o 
  -4   5   3        2.58        4.81      1.28 o 
  -3   5   3       33.36       34.87      2.04 o 
  -2   5   3       74.87       92.80      2.27 o 
  -1   5   3      299.70      327.01      2.71 o 
   0   5   3        2.84        2.93      0.95 o 
   1   5   3      450.20      494.71      4.53 o 
   2   5   3      379.45      376.21      2.14 o 
   3   5   3       24.91       24.05      1.05 o 
   4   5   3      149.31      172.45      1.90 o 
   5   5   3      691.41      704.49      7.39 o 
   6   5   3        7.21       11.88      1.66 o 
   7   5   3      100.86      101.74      2.68 o 
   8   5   3       54.53       67.22      3.57 o 
   9   5   3        6.00        1.54      3.04 o 
  -9   6   3       55.64       61.77      4.08 o 
  -8   6   3      107.97       93.35      2.55 o 
  -7   6   3      430.96      394.88      4.19 o 
  -6   6   3       54.19       55.89      2.24 o 
  -5   6   3       24.79       27.20      1.65 o 
  -4   6   3      170.83      162.29      2.38 o 
  -3   6   3       77.69       65.31      1.61 o 
  -2   6   3      394.02      388.60      2.91 o 
  -1   6   3      717.48      738.24      3.08 o 
   0   6   3      161.51      172.41      2.28 o 
   1   6   3      174.42      186.28      2.30 o 
   2   6   3        1.20        3.93      3.88 o 
   3   6   3       55.05       51.90      1.54 o 
   4   6   3      373.49      396.32      3.54 o 
   5   6   3        5.09        8.58      1.50 o 
   6   6   3      106.19       95.68      5.08 o 
   7   6   3       35.85       35.74      2.75 o 
   8   6   3       37.50       35.46      3.02 o 
   9   6   3        0.53        0.32      2.47 o 
  -9   7   3       76.85       70.90      3.91 o 
  -8   7   3        6.00        4.43      2.00 o 
  -7   7   3      178.97      170.59      3.82 o 
  -6   7   3      273.46      272.04      3.46 o 
  -5   7   3       39.99       44.32      1.88 o 
  -4   7   3      359.49      327.87      3.59 o 
  -3   7   3        8.64        3.14      2.18 o 
  -2   7   3        0.08       -2.32      2.32 o 
  -1   7   3        1.78       -0.31      1.48 o 
   0   7   3       33.36       39.29      1.60 o 
   1   7   3      294.30      296.41      4.06 o 
   2   7   3        4.48        1.95      1.36 o 
   3   7   3      962.68      951.60      8.48 o 
   4   7   3       66.90       72.56      3.32 o 
   5   7   3       81.29       78.09      3.63 o 
   6   7   3        7.58        9.14      2.48 o 
   7   7   3        5.64       10.20      2.15 o 
   8   7   3       13.52        6.56      2.04 o 
  -8   8   3        4.17        4.85      3.06 o 
  -7   8   3        0.12       -2.18      2.89 o 
  -6   8   3      494.45      515.20      7.16 o 
  -5   8   3       47.64       27.91      2.86 o 
  -4   8   3      555.98      581.70      7.09 o 
  -3   8   3       15.73       15.10      2.52 o 
  -2   8   3     1045.05     1048.31      8.64 o 
  -1   8   3      578.29      559.75      4.42 o 
   0   8   3      258.32      275.58      8.06 o 
   1   8   3        1.22        0.54      1.50 o 
   2   8   3      487.23      495.56      4.18 o 
   3   8   3      118.74      107.33      3.73 o 
   4   8   3        0.28       -0.44      2.67 o 
   5   8   3       69.89       69.39      3.69 o 
   6   8   3        4.88        6.22      2.99 o 
   7   8   3        0.03       -0.03      2.58 o 
   8   8   3      132.39      135.60      4.82 o 
  -7   9   3      104.80      105.56      4.44 o 
  -6   9   3       15.18        8.85      2.84 o 
  -5   9   3        1.35        1.41      2.49 o 
  -4   9   3       47.58       46.04      3.45 o 
  -3   9   3        1.26        1.30      2.32 o 
  -2   9   3      230.38      214.16      4.75 o 
  -1   9   3       16.06       14.27      1.71 o 
   0   9   3       97.17       92.09      6.81 o 
   1   9   3       67.10       65.97      2.21 o 
   2   9   3      163.71      167.50      4.60 o 
   3   9   3      224.34      234.07      5.39 o 
   4   9   3        0.03        0.23      2.53 o 
   5   9   3      261.69      305.13      6.48 o 
   6   9   3        0.92        4.00      3.18 o 
   7   9   3       42.06       43.48      3.92 o 
  -6  10   3       76.18       76.81      4.18 o 
  -5  10   3       41.75       38.61      3.84 o 
  -4  10   3      212.73      210.29      5.22 o 
  -3  10   3      134.79      115.52      4.26 o 
  -2  10   3       75.64       77.26      3.71 o 
  -1  10   3        9.26        8.89      2.71 o 
   0  10   3      106.74      109.56      3.27 o 
   1  10   3       25.47       28.14      2.08 o 
   2  10   3       20.28       28.43      3.43 o 
   3  10   3       48.84       43.89      3.80 o 
   4  10   3       24.49       24.57      3.77 o 
   5  10   3        0.02        4.89      3.51 o 
   6  10   3        1.24        1.23      3.67 o 
  -4  11   3        5.86        3.25      3.48 o 
  -3  11   3        2.62        2.77      3.26 o 
  -2  11   3       34.07       35.50      3.27 o 
  -1  11   3        5.74        4.83      2.57 o 
   0  11   3      144.20      140.17      3.15 o 
   1  11   3        6.41       10.09      3.16 o 
   2  11   3        4.30        6.17      2.83 o 
   3  11   3      102.47      116.02      5.03 o 
   4  11   3      113.49      119.48      5.05 o 
  -1  12   3      184.23      181.75      5.41 o 
   0  12   3       54.63       60.38      3.77 o 
   1  12   3        9.68       16.25      3.61 o 
 -11   0   4       51.72       51.83      3.55 o 
 -10   0   4        2.66        1.70      2.51 o 
  -9   0   4       83.17       67.88      3.22 o 
  -8   0   4      631.57      625.86      6.64 o 
  -7   0   4     1608.73     1643.77      9.60 o 
  -6   0   4        0.63        0.49      1.61 o 
  -5   0   4      752.92      735.19      3.33 o 
  -4   0   4       52.12       56.54      1.71 o 
  -3   0   4      814.03      665.06      4.30 o 
  -2   0   4      134.00      106.99      1.07 o 
  -1   0   4    18199.24    17014.50     66.14 o 
   0   0   4     6200.33     5990.93      7.34 o 
   1   0   4     3105.56     3278.15     21.04 o 
   2   0   4     6991.95     7207.82      7.81 o 
   3   0   4      513.85      545.24      7.60 o 
   4   0   4      786.26      704.42      5.09 o 
   5   0   4        5.76        7.00      0.83 o 
   6   0   4       26.24       15.67      2.29 o 
   7   0   4      652.81      685.89      7.16 o 
   8   0   4      264.91      244.81      5.18 o 
   9   0   4      431.82      409.14      6.74 o 
  10   0   4      144.08      155.18      5.04 o 
 -11   1   4        6.10        2.64      1.75 o 
 -10   1   4      138.97      142.51      2.98 o 
  -9   1   4       16.10       16.49      1.80 o 
  -8   1   4       60.54       73.41      2.37 o 
  -7   1   4       39.43       23.29      1.52 o 
  -6   1   4      460.76      506.74      7.01 o 
  -5   1   4      170.10      202.82      1.65 o 
  -4   1   4      159.65      221.07      2.03 o 
  -3   1   4     2538.80     2651.83      4.07 o 
  -2   1   4     1592.66     1548.23     14.73 o 
  -1   1   4     4206.18     4257.29      5.72 o 
   0   1   4     9147.93     8594.04     36.22 o 
   1   1   4       21.23       26.32      0.67 o 
   2   1   4      911.57      772.48      2.83 o 
   3   1   4      260.44      301.10      2.36 o 
   4   1   4     2381.44     2332.34      5.75 o 
   5   1   4      460.37      432.09      3.31 o 
   6   1   4     1330.22     1303.60      6.32 o 
   7   1   4     1532.29     1499.30     22.25 o 
   8   1   4      524.66      490.25      5.00 o 
   9   1   4      282.52      275.23      4.03 o 
  10   1   4        6.24        4.60      2.25 o 
 -11   2   4        0.42        2.63      1.95 o 
 -10   2   4       64.15       66.01      4.42 o 
  -9   2   4      204.93      186.94      6.32 o 
  -8   2   4      256.12      235.39      3.17 o 
  -7   2   4      244.37      236.91      2.91 o 
  -6   2   4     1655.36     1656.17      8.20 o 
  -5   2   4     1499.64     1509.67     13.00 o 
  -4   2   4        8.39       24.18      1.56 o 
  -3   2   4      969.58      898.24      5.49 o 
  -2   2   4      358.77      345.31      3.21 o 
  -1   2   4       68.20       80.02      1.52 o 
   0   2   4    13424.21    12669.20    126.58 o 
   1   2   4     1258.77     1365.84      9.90 o 
   2   2   4     5202.94     5535.60     19.77 o 
   3   2   4      313.12      389.32      1.68 o 
   4   2   4      288.54      299.24      2.62 o 
   5   2   4      500.58      526.63      2.21 o 
   6   2   4      141.07      144.82      1.97 o 
   7   2   4      165.87      176.69      2.95 o 
   8   2   4      216.51      208.87      3.39 o 
   9   2   4       77.55       81.33      3.20 o 
  10   2   4       10.49       11.09      2.16 o 
 -10   3   4       33.91       41.10      3.22 o 
  -9   3   4       27.25       29.55      2.89 o 
  -8   3   4       11.47       16.35      1.74 o 
  -7   3   4      423.93      390.59      8.70 o 
  -6   3   4       19.69       23.18      1.63 o 
  -5   3   4       44.86       43.63      1.10 o 
  -4   3   4      103.11      119.54      2.01 o 
  -3   3   4      688.21      825.66      2.99 o 
  -2   3   4      791.38      909.01      3.60 o 
  -1   3   4     3519.50     3626.92      6.82 o 
   0   3   4      144.53      162.66      1.67 o 
   1   3   4       67.27       46.87      1.11 o 
   2   3   4      743.54      802.76      2.99 o 
   3   3   4      825.71      782.45      4.66 o 
   4   3   4      230.06      228.69      1.75 o 
   5   3   4      398.85      409.37      2.28 o 
   6   3   4     2584.02     2522.74      7.11 o 
   7   3   4       83.83       87.09      1.94 o 
   8   3   4      183.72      171.08      6.22 o 
   9   3   4       52.11       59.60      5.67 o 
  10   3   4       21.36       17.69      2.23 o 
 -10   4   4        8.87        7.87      2.69 o 
  -9   4   4       82.92       88.15      3.70 o 
  -8   4   4      395.22      356.33      5.76 o 
  -7   4   4      773.65      757.96      5.03 o 
  -6   4   4      971.11      917.44      5.18 o 
  -5   4   4      393.50      382.29      3.29 o 
  -4   4   4     1464.44     1428.11      3.97 o 
  -3   4   4      322.09      328.62      3.70 o 
  -2   4   4      284.88      268.98      2.68 o 
  -1   4   4       83.49       73.95      1.15 o 
   0   4   4        2.71       15.32      6.62 o 
   1   4   4     2727.11     3007.12     23.38 o 
   2   4   4       33.17       49.72      1.31 o 
   3   4   4      818.16      867.70      2.98 o 
   4   4   4      357.54      313.79      4.26 o 
   5   4   4       21.60       23.81      0.97 o 
   6   4   4     1777.40     1721.24      6.04 o 
   7   4   4       70.88       67.91      2.06 o 
   8   4   4        0.52       -0.49      1.72 o 
   9   4   4        2.69        1.45      3.10 o 
  10   4   4       58.81       63.22      4.18 o 
 -10   5   4       25.65       21.10      3.50 o 
  -9   5   4      235.92      242.57      5.53 o 
  -8   5   4        5.79        2.99      2.78 o 
  -7   5   4       73.84       72.42      2.71 o 
  -6   5   4       16.72       17.57      2.15 o 
  -5   5   4       24.61       15.70      1.50 o 
  -4   5   4        2.30        0.17      1.14 o 
  -3   5   4      623.77      629.70      9.13 o 
  -2   5   4      176.07      189.77      2.66 o 
  -1   5   4     3977.89     4117.83     26.47 o 
   0   5   4      218.41      233.50      1.94 o 
   1   5   4     3712.03     3575.79     21.78 o 
   2   5   4      235.79      247.17      1.93 o 
   3   5   4     1412.29     1411.69      6.80 o 
   4   5   4      214.00      212.69      2.03 o 
   5   5   4     1036.35     1074.62      7.39 o 
   6   5   4        9.21       11.47      1.71 o 
   7   5   4      167.21      188.39      3.21 o 
   8   5   4       96.64       92.86      4.10 o 
   9   5   4        4.11        0.00      2.72 o 
  -9   6   4       78.74       87.11      4.41 o 
  -8   6   4      157.96      165.66      3.21 o 
  -7   6   4      119.57      107.47      4.29 o 
  -6   6   4      870.05      837.98     10.37 o 
  -5   6   4       23.49       21.34      2.07 o 
  -4   6   4      928.96      911.90      8.41 o 
  -3   6   4       23.96       17.68      1.30 o 
  -2   6   4      954.06      903.57      8.55 o 
  -1   6   4      316.01      343.60      2.45 o 
   0   6   4      226.92      229.99      3.03 o 
   1   6   4      308.62      320.07      3.60 o 
   2   6   4      111.72      112.17      5.39 o 
   3   6   4       17.32       21.36      1.32 o 
   4   6   4     1123.82     1064.86     28.14 o 
   5   6   4       34.39       29.94      1.79 o 
   6   6   4      106.54      103.30      4.10 o 
   7   6   4       44.86       52.31      2.43 o 
   8   6   4      178.16      177.00      3.49 o 
   9   6   4        0.42       -3.15      3.15 o 
  -9   7   4        0.62        4.48      3.02 o 
  -8   7   4       14.26        6.87      1.94 o 
  -7   7   4        4.50        3.50      1.75 o 
  -6   7   4       16.14       14.57      1.72 o 
  -5   7   4       12.18       10.78      1.56 o 
  -4   7   4       12.55       10.39      1.51 o 
  -3   7   4      330.39      323.71      3.14 o 
  -2   7   4       45.77       50.15      3.82 o 
  -1   7   4     1242.41     1238.18      6.01 o 
   0   7   4      270.01      262.54      3.03 o 
   1   7   4     1918.56     1891.71      7.41 o 
   2   7   4      600.34      611.76      6.83 o 
   3   7   4      211.46      206.90      4.73 o 
   4   7   4       19.43       18.01      2.63 o 
   5   7   4       40.82       45.85      3.27 o 
   6   7   4       28.12       30.76      3.15 o 
   7   7   4      187.34      177.47      5.08 o 
   8   7   4      141.44      142.03      3.28 o 
  -8   8   4       51.54       64.42      3.09 o 
  -7   8   4      111.00      108.52      4.32 o 
  -6   8   4        5.23        9.65      2.76 o 
  -5   8   4      283.14      263.37      5.37 o 
  -4   8   4      119.39      124.19      4.04 o 
  -3   8   4       69.48       59.55      3.38 o 
  -2   8   4       31.76       38.35      2.95 o 
  -1   8   4      648.06      653.26      4.86 o 
   0   8   4      157.30      158.42      2.77 o 
   1   8   4        3.57        3.09      1.53 o 
   2   8   4       35.18       39.91      3.51 o 
   3   8   4      131.69      117.43      3.91 o 
   4   8   4       13.48       16.51      2.97 o 
   5   8   4       36.68       35.68      3.15 o 
   6   8   4       18.23       17.78      3.03 o 
   7   8   4       39.01       39.41      3.72 o 
  -7   9   4        8.21       12.48      3.23 o 
  -6   9   4        6.22        0.76      2.73 o 
  -5   9   4       40.59       31.72      3.01 o 
  -4   9   4        0.08        1.68      2.68 o 
  -3   9   4        0.00       -0.22      2.53 o 
  -2   9   4      130.93      120.73      4.04 o 
  -1   9   4      151.68      142.28      2.78 o 
   0   9   4      461.30      443.61      4.36 o 
   1   9   4        4.09        6.38      3.34 o 
   2   9   4       75.89       72.45      3.65 o 
   3   9   4        4.84        2.16      3.14 o 
   4   9   4       47.91       55.41      3.91 o 
   5   9   4      144.35      158.58      5.23 o 
   6   9   4        5.58        4.96      2.85 o 
  -6  10   4       86.02       84.49      4.31 o 
  -5  10   4       40.67       48.48      4.09 o 
  -4  10   4        0.26        2.91      2.82 o 
  -3  10   4      329.03      321.36      6.13 o 
  -2  10   4       97.46       85.88      3.80 o 
  -1  10   4       16.95       14.14      2.98 o 
   0  10   4       26.69       31.97      4.28 o 
   1  10   4       60.66       66.77      2.98 o 
   2  10   4       85.12       81.16      4.22 o 
   3  10   4        8.48        6.73      2.90 o 
   4  10   4      113.88      112.75      4.81 o 
   5  10   4        5.67        1.48      3.54 o 
  -4  11   4        8.88       19.37      3.63 o 
  -3  11   4        0.40       -0.66      3.02 o 
  -2  11   4      211.68      220.73      5.50 o 
  -1  11   4        3.83        5.33      2.65 o 
   0  11   4       31.30       34.47      2.48 o 
   1  11   4      105.17      119.31      4.69 o 
   2  11   4      130.00      143.49      5.18 o 
   3  11   4       20.21       20.94      3.40 o 
   4  11   4       46.63       47.90      3.88 o 
 -11   1   5        1.56        0.10      1.91 o 
 -10   1   5        1.72        2.73      1.69 o 
  -9   1   5       59.75       58.07      3.19 o 
  -8   1   5       31.02       34.35      1.87 o 
  -7   1   5      208.56      189.81      2.69 o 
  -6   1   5      619.57      582.96     14.01 o 
  -5   1   5       83.38       62.76      1.36 o 
  -4   1   5       37.60       25.90      0.65 o 
  -3   1   5      628.39      640.90      2.73 o 
  -2   1   5     1112.26     1117.44      2.78 o 
  -1   1   5       80.28       87.43      1.10 o 
   0   1   5     2259.46     2352.41     28.79 o 
   1   1   5      738.62      775.31      4.17 o 
   2   1   5      675.41      752.70      6.85 o 
   3   1   5      315.45      324.42      3.26 o 
   4   1   5      285.73      368.27      2.25 o 
   5   1   5     1352.22     1379.08     10.89 o 
   6   1   5       76.19       63.36      2.07 o 
   7   1   5      133.23      135.30      2.87 o 
   8   1   5       69.93       72.64      2.59 o 
   9   1   5       45.12       45.16      2.54 o 
  10   1   5       58.60       56.91      2.76 o 
 -11   2   5        4.41        6.85      3.28 o 
 -10   2   5       14.01       11.19      2.54 o 
  -9   2   5       72.05       75.46      2.35 o 
  -8   2   5      320.40      308.87      8.99 o 
  -7   2   5      612.05      642.59      4.49 o 
  -6   2   5      300.72      321.25      3.23 o 
  -5   2   5        8.16        5.29      0.87 o 
  -4   2   5      427.25      458.60      4.31 o 
  -3   2   5        0.67        1.60      0.52 o 
  -2   2   5        4.01       11.85      0.46 o 
  -1   2   5     1953.40     2021.26      7.15 o 
   0   2   5       66.85       79.91      1.74 o 
   1   2   5     1458.59     1445.00      3.80 o 
   2   2   5     4332.57     4463.32      6.69 o 
   3   2   5       23.00       36.52      0.95 o 
   4   2   5     1745.28     1802.51      4.55 o 
   5   2   5       22.59       14.99      0.90 o 
   6   2   5       14.89       24.13      2.09 o 
   7   2   5      134.51      134.30      4.71 o 
   8   2   5      296.07      300.47      4.77 o 
   9   2   5        5.66        2.58      2.12 o 
  10   2   5       87.12       89.65      3.15 o 
 -10   3   5        4.82        4.21      2.55 o 
  -9   3   5        7.33        7.85      2.55 o 
  -8   3   5      111.32      113.04      2.49 o 
  -7   3   5       10.05       12.23      1.53 o 
  -6   3   5      113.63      109.28      3.89 o 
  -5   3   5      253.76      228.66      3.25 o 
  -4   3   5      838.60      814.30      9.01 o 
  -3   3   5      543.95      500.12      2.17 o 
  -2   3   5       90.74      124.21      1.13 o 
  -1   3   5      529.35      501.11      2.83 o 
   0   3   5     1258.98     1592.57      9.70 o 
   1   3   5      908.18     1018.43      4.63 o 
   2   3   5        0.10        2.61      1.04 o 
   3   3   5      410.70      403.23      3.21 o 
   4   3   5      568.59      567.31      4.75 o 
   5   3   5     2275.32     2283.49      5.47 o 
   6   3   5        1.54        6.62      1.56 o 
   7   3   5      493.91      477.63      4.81 o 
   8   3   5      210.81      203.33      3.52 o 
   9   3   5        0.12        2.26      2.11 o 
  10   3   5       12.10       14.19      2.13 o 
 -10   4   5        8.03       10.19      2.81 o 
  -9   4   5       87.85       99.67      3.84 o 
  -8   4   5       57.44       66.76      3.48 o 
  -7   4   5       17.74       19.65      1.84 o 
  -6   4   5      214.90      211.34      2.87 o 
  -5   4   5        2.63        3.89      1.36 o 
  -4   4   5       73.80       82.57      1.77 o 
  -3   4   5      225.63      290.61      1.77 o 
  -2   4   5      150.73      139.47      1.19 o 
  -1   4   5        1.51        4.28      1.00 o 
   0   4   5      574.54      550.38     10.95 o 
   1   4   5       92.95      123.75      1.71 o 
   2   4   5        1.46        0.30      0.74 o 
   3   4   5      403.29      404.67      2.58 o 
   4   4   5      886.30      852.53      8.64 o 
   5   4   5      222.82      242.07      4.94 o 
   6   4   5       44.64       49.42      1.65 o 
   7   4   5       64.02       64.18      2.94 o 
   8   4   5       42.45       38.50      2.21 o 
   9   4   5       66.08       56.20      4.08 o 
 -10   5   5       30.94       34.47      3.85 o 
  -9   5   5        0.12        2.29      3.16 o 
  -8   5   5       38.27       33.75      3.21 o 
  -7   5   5       32.62       32.99      1.94 o 
  -6   5   5       13.18       12.83      1.65 o 
  -5   5   5      172.94      149.90      2.44 o 
  -4   5   5        7.17       14.22      3.76 o 
  -3   5   5      102.60      100.07      3.09 o 
  -2   5   5      318.03      315.24      3.31 o 
  -1   5   5      331.93      392.38      2.40 o 
   0   5   5      360.55      361.88      3.03 o 
   1   5   5      202.31      195.17      1.80 o 
   2   5   5       74.02       57.87      1.26 o 
   3   5   5      650.45      627.76      3.34 o 
   4   5   5      705.21      658.01      3.62 o 
   5   5   5        0.62        0.52      1.05 o 
   6   5   5      367.70      385.25      4.06 o 
   7   5   5       97.19      106.73      4.61 o 
   8   5   5        0.44       -0.53      2.01 o 
   9   5   5       19.12       17.17      3.43 o 
  -9   6   5       34.92       31.72      3.76 o 
  -8   6   5       49.72       50.51      2.29 o 
  -7   6   5       22.63       13.91      1.79 o 
  -6   6   5       19.90       16.71      1.87 o 
  -5   6   5        3.92        3.70      2.66 o 
  -4   6   5       80.84       84.66      4.33 o 
  -3   6   5      172.70      189.15      2.51 o 
  -2   6   5      555.33      557.56      3.04 o 
  -1   6   5     1625.41     1673.22      5.55 o 
   0   6   5       12.35       13.78      2.33 o 
   1   6   5      138.83      133.03      2.37 o 
   2   6   5       44.76       55.87      3.23 o 
   3   6   5        7.06        5.83      1.51 o 
   4   6   5      705.48      724.64      6.78 o 
   5   6   5      158.99      149.29      2.36 o 
   6   6   5        1.60        3.04      1.61 o 
   7   6   5       72.09       73.95      4.13 o 
   8   6   5        4.10        4.57      1.78 o 
  -9   7   5       33.86       31.76      3.30 o 
  -8   7   5       68.63       70.36      2.86 o 
  -7   7   5       20.61       15.86      1.90 o 
  -6   7   5       34.29       31.50      2.03 o 
  -5   7   5       23.42       24.56      1.84 o 
  -4   7   5      147.90      122.02      3.01 o 
  -3   7   5      156.54      164.39      2.63 o 
  -2   7   5      174.20      174.09      2.65 o 
  -1   7   5      527.82      523.59      4.21 o 
   0   7   5       10.41        8.83      1.50 o 
   1   7   5      478.34      490.92      4.12 o 
   2   7   5     2160.00     2127.56     20.78 o 
   3   7   5       31.70       34.67      3.03 o 
   4   7   5      259.59      253.01      5.15 o 
   5   7   5       10.87        9.81      2.81 o 
   6   7   5      160.76      164.02      4.86 o 
   7   7   5      241.87      226.29      5.54 o 
   8   7   5       30.67       37.52      3.83 o 
  -8   8   5       75.42       73.55      4.57 o 
  -7   8   5        7.63       11.55      1.99 o 
  -6   8   5      331.20      330.24      5.96 o 
  -5   8   5        0.75        0.13      2.75 o 
  -4   8   5      329.59      329.12      5.59 o 
  -3   8   5      501.06      518.78      6.68 o 
  -2   8   5      157.12      142.21      4.15 o 
  -1   8   5      288.07      281.48      3.42 o 
   0   8   5       95.60      105.01      6.00 o 
   1   8   5      193.02      190.04      4.07 o 
   2   8   5      400.01      390.57      7.29 o 
   3   8   5       10.95        9.57      2.68 o 
   4   8   5       32.60       41.41      3.33 o 
   5   8   5       12.74       14.59      3.01 o 
   6   8   5       45.50       46.91      3.80 o 
   7   8   5      124.05      120.58      4.63 o 
  -7   9   5       40.74       25.14      3.66 o 
  -6   9   5       36.14       36.51      3.36 o 
  -5   9   5      175.23      185.12      4.88 o 
  -4   9   5        0.20        2.05      2.58 o 
  -3   9   5       62.73       64.58      3.70 o 
  -2   9   5       80.56       75.39      3.64 o 
  -1   9   5       90.81       92.08      2.58 o 
   0   9   5      175.12      183.52      3.17 o 
   1   9   5      139.35      133.63      2.83 o 
   2   9   5       34.12       36.24      3.33 o 
   3   9   5      183.53      208.50      5.39 o 
   4   9   5      399.01      408.61      7.27 o 
   5   9   5       28.57       26.90      3.99 o 
   6   9   5      181.07      194.20      5.89 o 
  -6  10   5      106.26       96.21      4.76 o 
  -5  10   5      160.54      156.88      5.15 o 
  -4  10   5      110.22      111.40      4.35 o 
  -3  10   5      235.47      230.08      5.38 o 
  -2  10   5      185.77      188.20      4.87 o 
  -1  10   5       66.99       70.13      3.72 o 
   0  10   5       46.56       44.03      2.27 o 
   1  10   5       14.09       15.38      3.30 o 
   2  10   5        1.36       -0.07      2.95 o 
   3  10   5      131.42      142.51      5.20 o 
   4  10   5        6.76        4.50      3.74 o 
   5  10   5       30.91       31.83      3.68 o 
  -4  11   5       32.60       33.94      3.50 o 
  -3  11   5       62.69       67.16      3.87 o 
  -2  11   5      147.74      143.40      4.99 o 
  -1  11   5       10.41       11.17      2.74 o 
   0  11   5       21.41       23.00      2.29 o 
   1  11   5       15.53       16.39      3.03 o 
   2  11   5       22.84       26.74      3.29 o 
   3  11   5      107.92      102.98      5.21 o 
 -11   0   6       91.69      108.23      4.24 o 
 -10   0   6       23.11       22.94      3.03 o 
  -9   0   6      124.66      126.54      3.70 o 
  -8   0   6     1123.11     1039.39      8.55 o 
  -7   0   6      116.14      104.32      3.34 o 
  -6   0   6     1313.95     1280.01      8.22 o 
  -5   0   6        4.92       13.72      1.66 o 
  -4   0   6     2288.20     2385.43     16.85 o 
  -3   0   6      180.78      241.24     50.26 o 
  -2   0   6     1537.10     1309.86      5.69 o 
  -1   0   6     1893.74     2019.33     18.72 o 
   0   0   6     1948.72     1829.54     14.46 o 
   1   0   6       10.43       13.72      0.73 o 
   2   0   6     1529.87     1651.27      7.12 o 
   3   0   6      960.65     1081.13     10.18 o 
   4   0   6     1898.18     1946.73      6.62 o 
   5   0   6      317.21      313.79      2.99 o 
   6   0   6      841.44      865.67      7.93 o 
   7   0   6       57.08       54.19      3.39 o 
   8   0   6      409.97      413.07      6.64 o 
   9   0   6        0.97       -0.56      3.19 o 
  10   0   6      178.78      209.40      5.91 o 
 -11   1   6       42.38       41.77      3.11 o 
 -10   1   6        0.45        0.21      1.79 o 
  -9   1   6       23.72       31.59      1.93 o 
  -8   1   6      477.13      460.75     12.58 o 
  -7   1   6        1.20        0.84      1.52 o 
  -6   1   6       87.70       81.25      1.94 o 
  -5   1   6      324.44      324.13      7.24 o 
  -4   1   6      234.44      232.89      2.93 o 
  -3   1   6       11.54       20.50      0.63 o 
  -2   1   6     1998.33     2049.47      4.59 o 
  -1   1   6     2500.12     2511.46     12.87 o 
   0   1   6     2650.62     2660.05     23.43 o 
   1   1   6     2895.49     2663.35     21.61 o 
   2   1   6       41.28       48.23      0.81 o 
   3   1   6     3232.94     3330.28      7.92 o 
   4   1   6        9.72       14.74      0.98 o 
   5   1   6      562.42      526.60      4.25 o 
   6   1   6      196.67      189.95      2.97 o 
   7   1   6      341.61      337.67      4.02 o 
   8   1   6      367.06      359.38      4.43 o 
   9   1   6       71.30       70.09      2.78 o 
  10   1   6       66.38       68.07      2.93 o 
 -10   2   6       19.85       20.02      2.08 o 
  -9   2   6       96.24       92.80      2.39 o 
  -8   2   6       64.53       59.41      3.84 o 
  -7   2   6      532.82      542.90      8.49 o 
  -6   2   6     1231.61     1267.35      8.13 o 
  -5   2   6      432.12      479.84      2.67 o 
  -4   2   6      330.84      303.60      4.59 o 
  -3   2   6       20.58       11.18      0.86 o 
  -2   2   6      183.64      141.29      2.04 o 
  -1   2   6      119.29      113.95      1.41 o 
   0   2   6     4355.44     4307.61      8.01 o 
   1   2   6      136.75      164.34      4.43 o 
   2   2   6      406.15      383.32      2.32 o 
   3   2   6        3.41        9.41      0.74 o 
   4   2   6       33.56       33.50      1.14 o 
   5   2   6       45.30       49.79      1.37 o 
   6   2   6      578.87      586.11      4.75 o 
   7   2   6      390.79      378.58      5.88 o 
   8   2   6      113.15      122.47      3.31 o 
   9   2   6        8.90        7.82      2.11 o 
  10   2   6       78.54       89.05      3.18 o 
 -10   3   6        0.33       -2.08      2.86 o 
  -9   3   6       20.53       24.41      2.79 o 
  -8   3   6       28.43       22.79      2.71 o 
  -7   3   6       15.15       15.66      2.83 o 
  -6   3   6        8.97        9.01      1.23 o 
  -5   3   6      375.06      394.84      2.53 o 
  -4   3   6      277.05      315.72      5.32 o 
  -3   3   6      669.35      672.61      3.55 o 
  -2   3   6      634.93      639.19      3.37 o 
  -1   3   6      734.54      802.51      5.29 o 
   0   3   6     2486.37     2629.23     30.87 o 
   1   3   6     3725.68     4024.56      7.94 o 
   2   3   6     1051.70     1193.92      6.86 o 
   3   3   6       39.20       37.84      0.97 o 
   4   3   6      408.84      399.63      3.85 o 
   5   3   6      290.76      310.39      4.60 o 
   6   3   6      593.86      583.51      6.32 o 
   7   3   6      280.08      274.52      3.00 o 
   8   3   6       34.83       39.44      3.16 o 
   9   3   6      126.31      131.59      3.19 o 
 -10   4   6       29.47       30.52      3.53 o 
  -9   4   6        0.33       -1.28      2.47 o 
  -8   4   6      287.02      277.87      5.46 o 
  -7   4   6      718.85      703.82      4.97 o 
  -6   4   6      521.72      536.55      4.20 o 
  -5   4   6     1320.55     1348.74     11.42 o 
  -4   4   6       17.90       25.35      3.68 o 
  -3   4   6     1642.40     1589.35      5.60 o 
  -2   4   6       44.51       48.65      0.94 o 
  -1   4   6      742.79      754.81     13.67 o 
   0   4   6      313.34      363.77      2.95 o 
   1   4   6     1647.50     1705.55     15.72 o 
   2   4   6        4.75        2.04      0.86 o 
   3   4   6      282.75      306.72      3.07 o 
   4   4   6       18.24       22.05      1.09 o 
   5   4   6      274.15      280.19      2.31 o 
   6   4   6      123.44      125.25      2.14 o 
   7   4   6      316.89      311.58      3.29 o 
   8   4   6       21.01       18.47      1.96 o 
   9   4   6      214.60      225.41      5.85 o 
 -10   5   6      135.49      138.04      4.72 o 
  -9   5   6       14.02       15.14      3.26 o 
  -8   5   6      137.48      134.13      4.13 o 
  -7   5   6       25.52       28.76      1.91 o 
  -6   5   6      114.74      116.46      2.96 o 
  -5   5   6        0.34        0.83      1.38 o 
  -4   5   6       26.44       23.65      2.32 o 
  -3   5   6        4.10        5.05      2.47 o 
  -2   5   6     1093.16     1105.27      7.59 o 
  -1   5   6     1406.12     1425.81      5.79 o 
   0   5   6     2274.25     2237.59     26.47 o 
   1   5   6       72.33       82.59      1.34 o 
   2   5   6     2387.36     2366.21     18.01 o 
   3   5   6       51.71       62.94      1.46 o 
   4   5   6      326.82      338.02      2.83 o 
   5   5   6        4.96        4.30      1.01 o 
   6   5   6      193.98      209.90      4.56 o 
   7   5   6      132.89      131.25      3.01 o 
   8   5   6       83.65       92.68      2.82 o 
   9   5   6       20.68       17.65      3.26 o 
  -9   6   6      195.89      180.54      5.18 o 
  -8   6   6       43.18       36.93      3.28 o 
  -7   6   6      321.59      318.45     10.06 o 
  -6   6   6       67.95       71.17      2.25 o 
  -5   6   6      836.99      870.17      5.46 o 
  -4   6   6      201.30      193.90      5.22 o 
  -3   6   6     1195.98     1190.85     12.99 o 
  -2   6   6       97.86       80.27      1.85 o 
  -1   6   6     1885.74     1762.52      4.73 o 
   0   6   6       20.93       26.63      1.59 o 
   1   6   6      123.28      136.06      2.50 o 
   2   6   6      165.25      150.28      2.59 o 
   3   6   6       23.40       28.22      1.97 o 
   4   6   6       21.88       20.38      1.31 o 
   5   6   6      728.65      703.91      4.20 o 
   6   6   6       28.33       33.43      2.09 o 
   7   6   6      310.17      320.70      4.30 o 
   8   6   6        1.49        1.92      1.99 o 
  -8   7   6        9.90        8.48      1.79 o 
  -7   7   6       78.20       74.00      4.13 o 
  -6   7   6      128.08      131.03      2.73 o 
  -5   7   6        8.07        5.16      1.69 o 
  -4   7   6        0.16       -1.17      1.70 o 
  -3   7   6      240.88      256.21      3.12 o 
  -2   7   6       61.74       64.21      1.59 o 
  -1   7   6      518.92      535.31      6.74 o 
   0   7   6      612.55      618.57     11.72 o 
   1   7   6      407.05      415.26      4.27 o 
   2   7   6      221.11      229.19      5.64 o 
   3   7   6        1.35        0.71      1.72 o 
   4   7   6      293.20      319.96      3.87 o 
   5   7   6       70.09       68.55      3.63 o 
   6   7   6       19.70       20.97      2.99 o 
   7   7   6       33.78       39.16      3.48 o 
   8   7   6       54.25       69.45      4.28 o 
  -8   8   6       28.05       27.83      2.22 o 
  -7   8   6      226.81      226.14      4.55 o 
  -6   8   6       19.28       24.26      2.95 o 
  -5   8   6      309.06      318.14      5.72 o 
  -4   8   6       38.23       38.11      2.97 o 
  -3   8   6        1.33        2.28      2.57 o 
  -2   8   6      314.74      308.29      5.31 o 
  -1   8   6       13.06       13.13      1.80 o 
   0   8   6       19.10       18.68      1.76 o 
   1   8   6      298.20      321.25     12.35 o 
   2   8   6      132.09      151.89      3.17 o 
   3   8   6        2.72        4.44      2.75 o 
   4   8   6       22.33       16.93      2.95 o 
   5   8   6        2.60        0.26      3.31 o 
   6   8   6      143.51      132.30      4.79 o 
   7   8   6        1.59        0.42      3.35 o 
  -7   9   6       22.42       15.23      3.12 o 
  -6   9   6      155.20      166.02      5.03 o 
  -5   9   6        2.06        0.21      2.72 o 
  -4   9   6       42.56       41.53      3.34 o 
  -3   9   6        8.33        8.58      3.10 o 
  -2   9   6      155.38      159.01      4.60 o 
  -1   9   6       27.64       25.76      1.98 o 
   0   9   6       60.28       63.52      3.90 o 
   1   9   6        1.65       -0.01      1.82 o 
   2   9   6       24.73       17.90      3.30 o 
   3   9   6      141.32      149.58      4.83 o 
   4   9   6       90.49       90.05      4.56 o 
   5   9   6       92.97      101.02      4.50 o 
   6   9   6       66.68       64.21      4.61 o 
  -5  10   6        8.34       12.84      2.99 o 
  -4  10   6      171.26      176.90      5.29 o 
  -3  10   6       52.27       44.43      3.36 o 
  -2  10   6       11.09        9.07      2.73 o 
  -1  10   6       77.52       76.71      3.87 o 
   0  10   6      158.33      159.64      3.32 o 
   1  10   6       24.40       24.93      2.19 o 
   2  10   6       25.55       27.17      3.48 o 
   3  10   6       92.54       86.36      4.54 o 
   4  10   6       34.90       37.71      3.72 o 
  -3  11   6       11.58       11.36      3.46 o 
  -2  11   6        0.78       -0.73      3.02 o 
  -1  11   6        7.59        9.47      3.12 o 
   0  11   6       29.78       32.38      2.56 o 
   1  11   6       30.92       28.19      3.87 o 
   2  11   6        8.90        9.37      3.71 o 
   3  11   6       29.05       31.54      4.32 o 
 -10   1   7        7.34        7.12      1.97 o 
  -9   1   7        7.84       11.28      1.81 o 
  -8   1   7       62.69       55.72      2.34 o 
  -7   1   7        0.40        1.81      1.60 o 
  -6   1   7      143.59      145.54      2.57 o 
  -5   1   7       14.98       13.66      1.78 o 
  -4   1   7       13.90        9.55      0.73 o 
  -3   1   7     3551.55     3696.46     12.89 o 
  -2   1   7      732.97      682.67      3.00 o 
  -1   1   7      484.18      609.33      7.71 o 
   0   1   7     1195.95     1243.49      8.11 o 
   1   1   7      416.29      469.15      6.06 o 
   2   1   7       75.06       98.68      1.17 o 
   3   1   7      168.66      150.85      1.76 o 
   4   1   7       63.31       65.15      1.22 o 
   5   1   7       31.50       38.40      1.40 o 
   6   1   7      257.69      228.85      3.36 o 
   7   1   7       11.16       12.67      3.79 o 
   8   1   7       10.01       12.09      2.11 o 
   9   1   7        4.55        2.96      2.15 o 
 -10   2   7        9.42       11.34      4.06 o 
  -9   2   7        0.03       -1.43      1.59 o 
  -8   2   7       44.76       45.46      2.08 o 
  -7   2   7      136.12      158.00      2.77 o 
  -6   2   7      487.33      534.19      5.72 o 
  -5   2   7       66.11       60.75      1.70 o 
  -4   2   7      108.80      136.08      2.02 o 
  -3   2   7      507.99      541.40      2.94 o 
  -2   2   7       64.95       93.50      1.30 o 
  -1   2   7     1643.27     1888.82      5.48 o 
   0   2   7       93.96       86.90      2.21 o 
   1   2   7     4085.95     4381.27      9.21 o 
   2   2   7      198.25      211.64      1.63 o 
   3   2   7      755.62      723.91      3.99 o 
   4   2   7        5.77        6.46      1.05 o 
   5   2   7      410.01      393.79      3.54 o 
   6   2   7      184.63      187.61      5.24 o 
   7   2   7      116.16      120.35      5.98 o 
   8   2   7       43.18       41.05      2.46 o 
   9   2   7        3.38        5.54      2.15 o 
 -10   3   7        0.16       -0.77      2.91 o 
  -9   3   7       34.46       32.42      2.96 o 
  -8   3   7       36.53       24.63      2.77 o 
  -7   3   7       30.61       31.02      3.17 o 
  -6   3   7        9.35        8.35      1.16 o 
  -5   3   7     1195.81     1200.25      4.95 o 
  -4   3   7      142.05      164.44      1.65 o 
  -3   3   7      816.62      805.37      3.52 o 
  -2   3   7     1371.06     1400.65      4.64 o 
  -1   3   7     2027.15     1962.22      8.60 o 
   0   3   7     4964.17     4866.53     13.85 o 
   1   3   7      895.00      814.43      6.03 o 
   2   3   7      755.71      796.30      3.56 o 
   3   3   7      284.37      267.73      3.42 o 
   4   3   7        0.22        1.11      0.95 o 
   5   3   7      674.15      645.46      4.32 o 
   6   3   7        3.55        1.93      1.76 o 
   7   3   7        1.68        2.30      1.96 o 
   8   3   7       85.86       84.74      3.34 o 
   9   3   7       26.81       32.77      3.63 o 
 -10   4   7       29.46       30.34      3.32 o 
  -9   4   7       20.62       22.10      3.16 o 
  -8   4   7      114.28      111.06      4.16 o 
  -7   4   7       34.09       34.22      2.00 o 
  -6   4   7       75.51       83.48      2.25 o 
  -5   4   7       37.72       46.54      5.15 o 
  -4   4   7      240.89      223.53      2.65 o 
  -3   4   7       72.29       64.74      1.60 o 
  -2   4   7      120.70      103.35      1.81 o 
  -1   4   7     1969.01     1957.74      9.16 o 
   0   4   7      800.33      795.00      4.42 o 
   1   4   7        0.21       77.75     42.45 o 
   2   4   7       97.24       82.85      1.84 o 
   3   4   7      273.51      302.49      2.53 o 
   4   4   7        4.92        0.84      1.21 o 
   5   4   7       52.97       60.21      1.50 o 
   6   4   7        4.61        4.80      1.37 o 
   7   4   7       15.62       19.73      1.60 o 
   8   4   7       18.19       21.85      2.20 o 
   9   4   7        1.97        1.87      2.20 o 
  -9   5   7        1.00        1.89      2.58 o 
  -8   5   7       11.21        7.61      2.80 o 
  -7   5   7       19.87       17.59      4.22 o 
  -6   5   7        0.11        0.26      1.61 o 
  -5   5   7       74.27       82.22      2.22 o 
  -4   5   7       19.57       21.25      3.46 o 
  -3   5   7      300.68      275.70      2.78 o 
  -2   5   7      182.31      218.27      2.60 o 
  -1   5   7      537.15      539.78      5.30 o 
   0   5   7      232.36      256.46      7.61 o 
   1   5   7      113.64      110.92      2.23 o 
   2   5   7        2.62        1.85      1.09 o 
   3   5   7       63.97       55.23      1.52 o 
   4   5   7       15.90       13.46      1.30 o 
   5   5   7        6.75        6.49      1.34 o 
   6   5   7        5.28        6.35      1.83 o 
   7   5   7      106.49       99.50      2.77 o 
   8   5   7        3.03        7.05      1.98 o 
  -9   6   7       61.76       58.46      3.66 o 
  -8   6   7       10.16       10.16      3.01 o 
  -7   6   7        7.94       11.74      2.49 o 
  -6   6   7       20.72       17.84      2.13 o 
  -5   6   7       92.19       83.70      2.35 o 
  -4   6   7      425.52      423.07      4.86 o 
  -3   6   7      837.43      812.42     19.07 o 
  -2   6   7     1019.25      989.75     11.83 o 
  -1   6   7        0.41        0.50      1.55 o 
   0   6   7       22.24       20.94      1.67 o 
   1   6   7      145.15      137.92      2.66 o 
   2   6   7       87.69       84.04      2.30 o 
   3   6   7      428.79      378.56     11.13 o 
   4   6   7        0.16       -0.23      1.59 o 
   5   6   7        1.20        5.17      1.48 o 
   6   6   7       25.18       26.26      2.20 o 
   7   6   7       22.16       26.14      2.47 o 
   8   6   7       66.02       67.01      2.85 o 
  -8   7   7       22.72       17.94      1.97 o 
  -7   7   7        3.03        2.04      2.08 o 
  -6   7   7       92.27       76.68      2.43 o 
  -5   7   7        4.94        4.55      1.97 o 
  -4   7   7      161.86      169.74      2.86 o 
  -3   7   7        2.29        2.83      1.66 o 
  -2   7   7      499.58      506.66      5.06 o 
  -1   7   7      251.21      246.53      5.63 o 
   0   7   7     1207.36     1247.03     12.64 o 
   1   7   7        2.10       25.01     13.25 o 
   2   7   7      420.48      407.50      7.37 o 
   3   7   7        0.14        0.70      1.74 o 
   4   7   7       64.89       65.89      2.34 o 
   5   7   7      118.97      117.63      2.78 o 
   6   7   7       27.69       28.25      3.44 o 
   7   7   7       59.55       63.13      4.16 o 
  -8   8   7        2.32        1.95      1.86 o 
  -7   8   7      150.47      171.78      3.31 o 
  -6   8   7       12.35        8.06      1.81 o 
  -5   8   7      307.34      300.66      5.76 o 
  -4   8   7       16.49       17.29      2.76 o 
  -3   8   7      443.04      421.83      6.21 o 
  -2   8   7       74.04       76.14      3.45 o 
  -1   8   7      152.10      153.18      4.67 o 
   0   8   7       33.39       37.78      2.10 o 
   1   8   7      209.56      220.43      3.37 o 
   2   8   7       27.40       19.69      1.86 o 
   3   8   7      273.63      279.27      5.87 o 
   4   8   7       40.32       41.94      3.36 o 
   5   8   7      186.47      179.11      5.36 o 
   6   8   7        0.14        0.47      3.37 o 
  -6   9   7       81.80       88.71      4.12 o 
  -5   9   7        0.14       -2.60      3.02 o 
  -4   9   7      113.06      128.16      4.64 o 
  -3   9   7       31.34       31.48      3.36 o 
  -2   9   7      754.98      777.56      8.55 o 
  -1   9   7       72.32       77.15      2.59 o 
   0   9   7      137.78      142.07      3.08 o 
   1   9   7       38.32       38.40      2.27 o 
   2   9   7      409.84      451.10      7.46 o 
   3   9   7       65.01       60.55      4.10 o 
   4   9   7       91.83       88.62      4.84 o 
   5   9   7       27.86       25.69      4.03 o 
  -5  10   7       23.27       19.68      3.63 o 
  -4  10   7       53.39       53.63      3.70 o 
  -3  10   7       20.26       13.03      3.38 o 
  -2  10   7        1.82        3.62      3.16 o 
  -1  10   7        2.08       -0.44      2.99 o 
   0  10   7       21.82       19.93      2.28 o 
   1  10   7       22.90       21.61      2.32 o 
   2  10   7        5.19        0.63      3.46 o 
   3  10   7       66.60       69.05      4.72 o 
   4  10   7       48.88       35.55      4.16 o 
  -3  11   7       12.38       10.58      3.06 o 
  -2  11   7        0.07       -3.30      3.30 o 
  -1  11   7       10.42        6.55      2.85 o 
   0  11   7       21.61       23.51      2.32 o 
   1  11   7        9.50        9.51      3.12 o 
   2  11   7       46.02       48.14      4.19 o 
 -10   0   8      222.45      232.05      5.02 o 
  -9   0   8      165.15      143.16      4.14 o 
  -8   0   8     1694.85     1733.41     11.26 o 
  -7   0   8      158.53      176.88      4.16 o 
  -6   0   8     1470.62     1552.85      9.44 o 
  -5   0   8      814.31      820.67      6.62 o 
  -4   0   8       81.84      105.90      1.89 o 
  -3   0   8       76.45      119.15      1.84 o 
  -2   0   8      583.12      656.55      3.27 o 
  -1   0   8      287.37      317.81      4.16 o 
   0   0   8      383.00      343.27      8.00 o 
   1   0   8      384.74      403.37      2.99 o 
   2   0   8      496.55      423.20      4.59 o 
   3   0   8       82.47       71.62      1.76 o 
   4   0   8      112.04      113.34      2.15 o 
   5   0   8      102.80      104.53      4.20 o 
   6   0   8        7.97        4.03      2.75 o 
   7   0   8      125.12      133.05      4.32 o 
   8   0   8      174.61      178.98      5.06 o 
   9   0   8      265.48      263.95      6.04 o 
 -10   1   8       53.72       53.06      2.30 o 
  -9   1   8        1.64        4.39      1.87 o 
  -8   1   8      106.99       99.59      4.74 o 
  -7   1   8      385.09      367.84      3.78 o 
  -6   1   8       58.06       57.48      1.88 o 
  -5   1   8      957.73      949.12      5.00 o 
  -4   1   8       28.61       17.76      0.74 o 
  -3   1   8      197.33      196.33      1.39 o 
  -2   1   8       16.46       20.77      4.02 o 
  -1   1   8      194.17      157.21      8.44 o 
   0   1   8     1798.75     1823.34     12.42 o 
   1   1   8      427.96      412.88      4.37 o 
   2   1   8      447.76      425.07      3.31 o 
   3   1   8       28.47       28.84      1.02 o 
   4   1   8      286.16      270.89      2.13 o 
   5   1   8      457.33      452.60      4.04 o 
   6   1   8      855.85      859.53      4.68 o 
   7   1   8        0.02       -0.28      1.91 o 
   8   1   8      331.98      326.22      4.50 o 
   9   1   8        0.18        1.28      3.60 o 
 -10   2   8       76.48       87.99      4.07 o 
  -9   2   8       27.85       25.41      2.35 o 
  -8   2   8      220.64      224.35      3.30 o 
  -7   2   8     1249.47     1252.48     16.91 o 
  -6   2   8      683.62      693.72      6.60 o 
  -5   2   8      127.74      122.00      2.18 o 
  -4   2   8       78.83       73.81      1.23 o 
  -3   2   8      387.25      388.29      2.99 o 
  -2   2   8      518.40      535.08      3.06 o 
  -1   2   8        0.66        1.76      0.97 o 
   0   2   8      386.62      412.21      5.97 o 
   1   2   8      100.34      101.05      1.44 o 
   2   2   8       11.30       17.41      1.29 o 
   3   2   8      459.31      471.12      3.69 o 
   4   2   8      568.88      564.43      4.51 o 
   5   2   8        5.61        7.49      1.16 o 
   6   2   8      685.53      683.94      4.21 o 
   7   2   8      468.76      453.66      7.79 o 
   8   2   8       48.13       45.40      2.54 o 
   9   2   8      100.42      105.78      7.00 o 
 -10   3   8        0.01       -0.65      2.86 o 
  -9   3   8       20.49       22.24      3.18 o 
  -8   3   8        0.46       -0.41      2.64 o 
  -7   3   8       17.51       22.50      3.00 o 
  -6   3   8       47.34       53.67      1.51 o 
  -5   3   8      180.88      191.91      2.54 o 
  -4   3   8      137.92      141.52      1.66 o 
  -3   3   8      205.15      235.66      1.95 o 
  -2   3   8     1429.79     1466.35      5.07 o 
  -1   3   8      798.02      880.36      5.99 o 
   0   3   8      480.55      440.90      3.21 o 
   1   3   8      457.05      377.56      4.50 o 
   2   3   8      436.59      404.23      3.31 o 
   3   3   8      266.83      246.90      2.85 o 
   4   3   8      192.60      191.70      4.04 o 
   5   3   8      712.59      670.59      4.04 o 
   6   3   8        3.64        4.06      1.35 o 
   7   3   8       75.12       78.25      2.87 o 
   8   3   8       12.04       10.53      2.15 o 
   9   3   8       29.68       28.55      2.57 o 
 -10   4   8        0.04       -0.92      3.28 o 
  -9   4   8      149.20      151.49      4.68 o 
  -8   4   8       37.40       37.44      3.27 o 
  -7   4   8      246.01      252.21      3.37 o 
  -6   4   8      601.07      581.02      4.57 o 
  -5   4   8     1244.25     1280.10      6.30 o 
  -4   4   8     1140.81     1159.87      5.35 o 
  -3   4   8       61.90       57.05      1.74 o 
  -2   4   8       56.52       53.55      2.28 o 
  -1   4   8     1583.70     1626.51      8.89 o 
   0   4   8      887.91      831.82      6.63 o 
   1   4   8       93.51      108.87      2.94 o 
   2   4   8      205.38      208.33      4.63 o 
   3   4   8       95.68       89.64      1.80 o 
   4   4   8       10.68       13.55      1.35 o 
   5   4   8      708.99      703.54      4.22 o 
   6   4   8      625.92      616.58      4.12 o 
   7   4   8      165.78      160.81      5.95 o 
   8   4   8      309.23      305.81      6.40 o 
   9   4   8       63.07       69.96      6.09 o 
  -9   5   8       14.33       16.55      3.32 o 
  -8   5   8        2.98        0.37      2.80 o 
  -7   5   8       25.21       22.08      1.96 o 
  -6   5   8      103.16      105.24      5.38 o 
  -5   5   8      217.71      196.46      2.98 o 
  -4   5   8      506.92      520.91      6.01 o 
  -3   5   8      444.86      486.27      3.80 o 
  -2   5   8     1328.57     1331.46      5.97 o 
  -1   5   8      796.77      767.67      6.61 o 
   0   5   8      664.81      608.26      4.35 o 
   1   5   8     1862.69     1865.87     28.73 o 
   2   5   8      260.30      268.89      3.31 o 
   3   5   8     1055.09     1003.53      5.41 o 
   4   5   8       10.01       10.33      1.42 o 
   5   5   8      495.42      501.93      5.01 o 
   6   5   8        8.40       10.19      1.50 o 
   7   5   8      154.02      153.31      5.23 o 
   8   5   8        1.55        1.34      3.48 o 
  -9   6   8       48.36       54.90      3.91 o 
  -8   6   8        0.76        0.91      2.45 o 
  -7   6   8      354.10      338.00      4.10 o 
  -6   6   8       70.88       74.03      2.74 o 
  -5   6   8      471.13      462.23      7.35 o 
  -4   6   8      238.98      246.59      3.49 o 
  -3   6   8       82.63       71.25      2.21 o 
  -2   6   8      716.29      728.47      4.78 o 
  -1   6   8       33.17       35.99      1.92 o 
   0   6   8        2.10        4.20      1.70 o 
   1   6   8      183.18      152.27      2.80 o 
   2   6   8      113.51      110.94      6.85 o 
   3   6   8      557.49      531.65     22.56 o 
   4   6   8       41.76       39.65      2.66 o 
   5   6   8      319.22      329.59      3.24 o 
   6   6   8       50.97       49.03      2.10 o 
   7   6   8      195.49      203.36      7.04 o 
   8   6   8      223.79      240.16      5.32 o 
  -8   7   8       55.60       64.49      2.68 o 
  -7   7   8        5.85        4.48      1.82 o 
  -6   7   8       37.74       46.13      2.25 o 
  -5   7   8       10.49       11.70      1.86 o 
  -4   7   8       78.38       76.67      6.45 o 
  -3   7   8       31.57       27.13      3.10 o 
  -2   7   8       90.04       91.19      2.08 o 
  -1   7   8     1449.88     1475.37      7.02 o 
   0   7   8     1396.44     1401.03      7.20 o 
   1   7   8      719.07      740.76     12.83 o 
   2   7   8      173.95      176.10      3.21 o 
   3   7   8      309.52      338.17      4.74 o 
   4   7   8        8.61       12.35      2.52 o 
   5   7   8       91.90      124.52      4.99 o 
   6   7   8       41.44       38.88      2.37 o 
   7   7   8      333.28      366.66      7.15 o 
  -7   8   8       20.53       23.71      2.27 o 
  -6   8   8        6.78        4.39      3.16 o 
  -5   8   8        6.46       -0.08      2.82 o 
  -4   8   8       77.35       70.96      3.72 o 
  -3   8   8        0.02       -0.31      2.66 o 
  -2   8   8      142.33      145.09      4.42 o 
  -1   8   8       82.33       89.91      2.56 o 
   0   8   8       90.50       92.53      3.38 o 
   1   8   8        0.72        1.72      1.86 o 
   2   8   8      207.31      208.41      4.32 o 
   3   8   8       97.01       91.60      2.85 o 
   4   8   8       20.97       22.88      2.90 o 
   5   8   8      195.06      201.25      5.98 o 
   6   8   8       35.76       37.08      3.83 o 
  -6   9   8       17.80       20.11      3.44 o 
  -5   9   8       14.95       15.19      2.87 o 
  -4   9   8        0.02        1.51      2.84 o 
  -3   9   8      138.38      135.28      4.57 o 
  -2   9   8        2.48        3.20      2.86 o 
  -1   9   8       58.79       66.80      2.58 o 
   0   9   8       93.83      100.17      2.79 o 
   1   9   8      213.23      221.81      4.59 o 
   2   9   8      699.93      683.84      9.15 o 
   3   9   8        6.51        3.43      3.48 o 
   4   9   8      107.14      109.71      4.93 o 
   5   9   8        0.44        4.62      3.53 o 
  -5  10   8        4.75        0.64      3.27 o 
  -4  10   8        1.07       -0.89      3.44 o 
  -3  10   8        3.90       -0.84      2.91 o 
  -2  10   8       40.10       45.38      3.42 o 
  -1  10   8       34.67       39.11      3.43 o 
   0  10   8       38.12       39.79      2.44 o 
   1  10   8      147.04      166.57      4.18 o 
   2  10   8        0.60        0.42      2.95 o 
   3  10   8        3.70        0.22      3.24 o 
  -2  11   8        7.75        1.87      3.00 o 
  -1  11   8       16.24       16.14      3.61 o 
   0  11   8        1.47        0.95      2.50 o 
   1  11   8        2.18       -1.15      3.70 o 
 -10   1   9       25.87       26.10      2.80 o 
  -9   1   9      184.14      184.16      9.61 o 
  -8   1   9       96.92       99.42      2.62 o 
  -7   1   9      258.82      270.18      6.78 o 
  -6   1   9       16.89       16.83      1.68 o 
  -5   1   9      523.56      548.47      9.07 o 
  -4   1   9        0.01        0.65      0.71 o 
  -3   1   9       62.04       59.60      2.18 o 
  -2   1   9       42.26       70.54      2.47 o 
  -1   1   9      167.75      158.97      3.74 o 
   0   1   9       89.47       80.69      2.67 o 
   1   1   9      667.72      642.61      5.83 o 
   2   1   9      130.53      132.29      5.65 o 
   3   1   9       32.72       35.87      1.33 o 
   4   1   9       71.08       61.36      1.39 o 
   5   1   9        0.31        0.36      1.12 o 
   6   1   9        7.29        8.43      1.42 o 
   7   1   9        3.43        0.27      1.97 o 
   8   1   9       40.59       39.77      3.23 o 
   9   1   9        0.48       -1.87      2.05 o 
 -10   2   9       27.06       29.70      2.96 o 
  -9   2   9      103.50       88.07      2.57 o 
  -8   2   9       30.19       36.15      2.18 o 
  -7   2   9      332.81      332.16      3.70 o 
  -6   2   9      439.08      435.93      3.95 o 
  -5   2   9        3.82        7.36      1.44 o 
  -4   2   9      404.38      439.56      2.68 o 
  -3   2   9       49.33       64.66      1.59 o 
  -2   2   9     1038.01      984.09      6.59 o 
  -1   2   9        2.00        3.33      1.00 o 
   0   2   9      141.46      120.21      3.06 o 
   1   2   9       71.15       79.61      2.62 o 
   2   2   9       32.50       31.51      2.24 o 
   3   2   9      101.96       92.12      2.12 o 
   4   2   9      453.19      467.25      4.11 o 
   5   2   9      414.87      424.81      4.18 o 
   6   2   9        0.43        4.54      1.29 o 
   7   2   9      184.67      185.44      4.03 o 
   8   2   9      103.84      104.54      2.99 o 
   9   2   9       59.77       71.49      3.48 o 
 -10   3   9       35.06       30.22      3.23 o 
  -9   3   9        5.56       10.37      2.65 o 
  -8   3   9        2.83        7.47      2.92 o 
  -7   3   9      474.70      467.70      6.50 o 
  -6   3   9      268.18      270.41      2.56 o 
  -5   3   9      143.03      157.82      2.46 o 
  -4   3   9        5.21        4.02      1.55 o 
  -3   3   9       41.79       44.27      1.19 o 
  -2   3   9      256.36      226.52      2.31 o 
  -1   3   9      119.56      154.45      2.06 o 
   0   3   9       67.22       85.00      1.77 o 
   1   3   9      125.01      118.37      3.06 o 
   2   3   9      224.82      202.91      3.80 o 
   3   3   9      536.32      542.43     11.74 o 
   4   3   9      531.06      520.53      4.37 o 
   5   3   9       52.03       49.78      1.80 o 
   6   3   9        7.62        5.82      1.75 o 
   7   3   9        4.28        5.80      2.06 o 
   8   3   9       57.02       57.62      2.71 o 
  -9   4   9       89.46       87.09      4.23 o 
  -8   4   9        8.25       11.24      2.94 o 
  -7   4   9      114.57      107.35      3.74 o 
  -6   4   9       89.45       94.68      2.49 o 
  -5   4   9        5.12        4.36      2.49 o 
  -4   4   9      938.15      928.46      5.06 o 
  -3   4   9       66.47       60.82      2.28 o 
  -2   4   9      209.07      180.17      2.22 o 
  -1   4   9      123.60       79.93      6.25 o 
   0   4   9      611.04      569.64      5.77 o 
   1   4   9        7.20        3.80      2.07 o 
   2   4   9        1.93        1.57      2.06 o 
   3   4   9      160.72      167.47      5.25 o 
   4   4   9       13.42       11.73      1.63 o 
   5   4   9      276.68      260.14      3.50 o 
   6   4   9       77.46       92.19      5.07 o 
   7   4   9       98.95      108.53     10.56 o 
   8   4   9        5.26        7.89      4.19 o 
  -9   5   9       99.23      105.68      4.19 o 
  -8   5   9        0.55        0.18      2.70 o 
  -7   5   9       12.58       10.79      1.81 o 
  -6   5   9       15.17       14.99      1.86 o 
  -5   5   9       40.42       42.40      2.07 o 
  -4   5   9      586.96      579.14     12.40 o 
  -3   5   9       61.67       63.70      2.05 o 
  -2   5   9      234.80      245.95      4.22 o 
  -1   5   9      383.11      373.66      5.13 o 
   0   5   9       51.82       35.74      2.67 o 
   1   5   9       30.23       34.75      2.80 o 
   2   5   9      140.29      125.24      2.67 o 
   3   5   9      139.86      131.72      2.25 o 
   4   5   9        9.97       10.85      1.38 o 
   5   5   9       16.67       17.17      1.59 o 
   6   5   9       54.38       46.16      2.57 o 
   7   5   9        5.99        7.31      3.51 o 
   8   5   9       18.98       17.68      3.27 o 
  -8   6   9        1.52        2.40      3.09 o 
  -7   6   9        0.01        0.83      1.99 o 
  -6   6   9       29.03       29.33      2.05 o 
  -5   6   9       22.28       19.09      1.92 o 
  -4   6   9      202.70      208.54      3.23 o 
  -3   6   9      309.67      328.60      3.92 o 
  -2   6   9      125.61      123.90      4.02 o 
  -1   6   9        1.14        1.12      2.41 o 
   0   6   9      106.97       98.41      2.44 o 
   1   6   9        0.00        0.15      1.74 o 
   2   6   9      218.34      216.58      4.73 o 
   3   6   9       58.10       47.38      2.15 o 
   4   6   9      136.25      128.26      4.19 o 
   5   6   9        9.41       10.11      1.86 o 
   6   6   9       15.78       11.88      2.18 o 
   7   6   9        0.43        0.46      3.08 o 
  -8   7   9        0.14       -1.96      1.96 o 
  -7   7   9       73.53       71.93      8.84 o 
  -6   7   9       39.96       42.29      3.00 o 
  -5   7   9        2.27        1.74      1.90 o 
  -4   7   9       18.84       18.13      1.88 o 
  -3   7   9      133.79      134.73      6.51 o 
  -2   7   9      348.98      329.22      4.46 o 
  -1   7   9       31.05       33.06      1.63 o 
   0   7   9       25.94       30.93      2.14 o 
   1   7   9      414.74      400.40      4.46 o 
   2   7   9        3.11        0.65      1.83 o 
   3   7   9      144.35      169.43      3.26 o 
   4   7   9       66.20       60.34      3.75 o 
   5   7   9      170.76      201.20      3.76 o 
   6   7   9        6.74        8.10      2.25 o 
   7   7   9       26.29       42.63      4.25 o 
  -7   8   9       72.28       71.32      3.67 o 
  -6   8   9       85.78       97.05      5.76 o 
  -5   8   9        7.31        9.09      2.00 o 
  -4   8   9      190.06      199.45      4.89 o 
  -3   8   9       27.77       29.27      3.11 o 
  -2   8   9      197.36      189.46      4.79 o 
  -1   8   9        8.51       11.10      2.39 o 
   0   8   9        0.41        4.10      1.57 o 
   1   8   9        1.58        2.12      2.07 o 
   2   8   9        7.33        4.99      3.28 o 
   3   8   9        6.71        5.21      2.25 o 
   4   8   9      109.44       97.35      3.57 o 
   5   8   9        5.87       11.32      2.35 o 
   6   8   9      424.67      439.91      8.31 o 
  -6   9   9       31.60       25.70      3.15 o 
  -5   9   9        1.68        2.15      3.19 o 
  -4   9   9      120.38      135.33      4.77 o 
  -3   9   9      111.35      116.32      4.31 o 
  -2   9   9       42.53       41.49      3.68 o 
  -1   9   9      153.81      160.88      4.80 o 
   0   9   9       24.23       21.41      3.33 o 
   1   9   9       58.82       67.13      4.61 o 
   2   9   9        2.96        4.57      3.34 o 
   3   9   9      175.38      187.52      5.85 o 
   4   9   9       83.06       90.15      4.76 o 
  -4  10   9       44.69       51.87      4.22 o 
  -3  10   9       41.18       41.84      3.46 o 
  -2  10   9       23.45       26.28      3.33 o 
  -1  10   9        0.37        1.91      2.70 o 
   0  10   9       92.59       95.40      3.14 o 
   1  10   9       45.50       43.33      2.63 o 
   2  10   9        0.77        0.41      3.64 o 
   3  10   9       23.22       18.77      4.31 o 
 -10   0  10      318.59      318.83      5.98 o 
  -9   0  10      246.07      238.15      5.04 o 
  -8   0  10       75.86       88.61      3.78 o 
  -7   0  10      123.69      119.09      3.73 o 
  -6   0  10      120.60      119.91      3.48 o 
  -5   0  10      457.51      501.63      5.78 o 
  -4   0  10       70.03       87.99      2.52 o 
  -3   0  10      847.03      877.02      8.62 o 
  -2   0  10        2.04        1.57      0.96 o 
  -1   0  10      562.85      572.94      3.70 o 
   0   0  10        6.53        1.44      2.14 o 
   1   0  10     2069.36     2186.08     11.02 o 
   2   0  10      339.67      350.74      4.92 o 
   3   0  10     2547.25     2448.61     12.23 o 
   4   0  10      135.87      145.34      2.73 o 
   5   0  10      375.16      355.41      3.98 o 
   6   0  10        0.02       -1.02      1.87 o 
   7   0  10      470.81      472.44      7.29 o 
   8   0  10       78.98       81.29      4.13 o 
 -10   1  10       12.49       10.47      2.05 o 
  -9   1  10      112.04      114.25      5.26 o 
  -8   1  10      753.32      745.27      5.68 o 
  -7   1  10      182.69      180.39      3.10 o 
  -6   1  10      387.98      377.76      9.31 o 
  -5   1  10      100.57      106.87      2.33 o 
  -4   1  10      780.11      733.60      5.17 o 
  -3   1  10       18.70       18.37      1.23 o 
  -2   1  10     2283.15     2203.31      9.12 o 
  -1   1  10      238.40      261.13      4.02 o 
   0   1  10     3696.70     3593.62     13.63 o 
   1   1  10      589.09      573.60      4.23 o 
   2   1  10     1044.68      994.66      5.87 o 
   3   1  10      195.31      209.24      2.90 o 
   4   1  10        0.19        1.48      1.33 o 
   5   1  10       27.58       27.74      1.47 o 
   6   1  10       53.26       52.44      1.62 o 
   7   1  10       26.86       23.67      2.22 o 
   8   1  10        2.63        2.16      2.21 o 
 -10   2  10       14.82       14.76      3.03 o 
  -9   2  10      140.67      140.86      8.45 o 
  -8   2  10      352.10      352.83      6.08 o 
  -7   2  10       26.99       33.37      2.03 o 
  -6   2  10       18.78       17.00      4.72 o 
  -5   2  10      266.79      271.69      3.48 o 
  -4   2  10      190.33      208.63      2.49 o 
  -3   2  10        1.96        4.27      1.48 o 
  -2   2  10       41.93       41.35      2.18 o 
  -1   2  10       32.23       27.44      1.44 o 
   0   2  10       79.62       94.34      2.92 o 
   1   2  10      199.82      183.42      3.77 o 
   2   2  10       92.29       97.86      3.04 o 
   3   2  10       15.67       15.30      1.65 o 
   4   2  10      230.18      232.04      2.65 o 
   5   2  10      533.89      533.92      3.38 o 
   6   2  10      615.25      637.82      4.62 o 
   7   2  10      110.89      125.58      4.02 o 
   8   2  10       51.17       50.48      2.65 o 
  -9   3  10        0.53       -0.59      2.88 o 
  -8   3  10        4.60        7.55      3.02 o 
  -7   3  10      332.40      346.48      5.96 o 
  -6   3  10      664.49      655.60      7.40 o 
  -5   3  10      306.61      321.69      3.40 o 
  -4   3  10       33.99       34.03      1.53 o 
  -3   3  10      293.65      304.33      3.11 o 
  -2   3  10      358.20      354.20      3.61 o 
  -1   3  10       97.18      101.36      2.73 o 
   0   3  10      917.57      944.97      7.50 o 
   1   3  10      635.58      663.61      6.54 o 
   2   3  10      743.22      795.95      7.24 o 
   3   3  10      241.14      257.45     10.01 o 
   4   3  10      127.98      136.26      4.09 o 
   5   3  10       84.85       97.21      2.60 o 
   6   3  10       37.16       43.92      2.14 o 
   7   3  10       28.27       31.31      2.55 o 
   8   3  10        0.54        2.45      2.38 o 
  -9   4  10        3.50        8.63      2.85 o 
  -8   4  10       56.43       66.00      3.52 o 
  -7   4  10      342.48      319.89      5.89 o 
  -6   4  10      763.51      774.98      5.50 o 
  -5   4  10        0.93       -0.42      2.71 o 
  -4   4  10        5.02        5.37      1.55 o 
  -3   4  10        1.56        1.18      1.89 o 
  -2   4  10       64.71       61.19      2.82 o 
  -1   4  10      125.25      115.43      3.20 o 
   0   4  10        0.59        0.50      1.97 o 
   1   4  10       82.04       87.92      3.10 o 
   2   4  10      275.03      275.03      4.65 o 
   3   4  10        5.68        8.89      1.81 o 
   4   4  10      139.40      148.90      3.02 o 
   5   4  10      185.60      184.97      3.15 o 
   6   4  10      419.85      440.11      4.75 o 
   7   4  10      652.88      680.75      9.11 o 
   8   4  10      264.05      278.31      4.51 o 
  -9   5  10        4.60        2.92      2.64 o 
  -8   5  10        2.45        4.47      2.64 o 
  -7   5  10       45.10       45.49      2.22 o 
  -6   5  10        2.38        4.74      1.82 o 
  -5   5  10      622.43      643.40      5.13 o 
  -4   5  10        9.36       15.88      2.68 o 
  -3   5  10      774.75      783.47      7.42 o 
  -2   5  10      345.98      329.28      4.94 o 
  -1   5  10     1320.23     1334.80      9.25 o 
   0   5  10       14.11        7.42      2.58 o 
   1   5  10     1434.77     1422.36      9.96 o 
   2   5  10       58.66       74.46      3.25 o 
   3   5  10      124.45      143.93      2.82 o 
   4   5  10      222.43      237.19      3.41 o 
   5   5  10        9.44        7.53      1.82 o 
   6   5  10      142.22      152.41      3.29 o 
   7   5  10        7.11        5.51      3.49 o 
  -8   6  10       98.27      108.74      4.50 o 
  -7   6  10        7.50        5.86      1.76 o 
  -6   6  10       43.21       49.79      4.04 o 
  -5   6  10      213.78      204.00      3.85 o 
  -4   6  10      241.23      239.08      2.70 o 
  -3   6  10       43.75       39.67      2.23 o 
  -2   6  10        7.20        6.21      1.70 o 
  -1   6  10       12.32       11.42      2.45 o 
   0   6  10      468.92      430.89      5.93 o 
   1   6  10       32.62       33.97      2.78 o 
   2   6  10       37.62       34.59      3.10 o 
   3   6  10        1.07        0.30      1.88 o 
   4   6  10      246.67      250.06      5.09 o 
   5   6  10       14.68        9.21      2.94 o 
   6   6  10      406.45      430.45      6.66 o 
   7   6  10       81.37       71.79      4.08 o 
  -7   7  10       20.31       19.87      2.09 o 
  -6   7  10        0.03        0.94      1.91 o 
  -5   7  10        7.96       10.07      1.98 o 
  -4   7  10        2.50        3.47      1.84 o 
  -3   7  10       98.31      104.32      2.37 o 
  -2   7  10      179.06      186.49      3.06 o 
  -1   7  10      598.01      581.21      7.00 o 
   0   7  10        5.12        5.10      2.49 o 
   1   7  10       49.16       50.59      2.30 o 
   2   7  10       61.02       53.34      2.41 o 
   3   7  10       96.16      100.60      2.97 o 
   4   7  10        2.37        4.57      2.02 o 
   5   7  10        0.12        2.91      2.17 o 
   6   7  10        1.90        2.91      2.32 o 
  -7   8  10        8.70       13.24      4.97 o 
  -6   8  10       59.78       66.67      2.77 o 
  -5   8  10       29.50       29.19      2.17 o 
  -4   8  10       41.79       41.58      3.54 o 
  -3   8  10       13.40       14.79      3.20 o 
  -2   8  10       24.60       23.69      3.20 o 
  -1   8  10      120.56      122.35      3.32 o 
   0   8  10       68.15       61.45      2.62 o 
   1   8  10       41.56       45.26      3.77 o 
   2   8  10       54.11       49.03      2.68 o 
   3   8  10        8.38       10.71      2.23 o 
   4   8  10       58.82       67.88      3.07 o 
   5   8  10       84.99      103.62      3.22 o 
  -5   9  10        0.55        3.32      3.37 o 
  -4   9  10       96.59      113.34      4.76 o 
  -3   9  10       59.38       67.13      3.89 o 
  -2   9  10       21.56       26.21      3.49 o 
  -1   9  10       56.77       57.67      2.67 o 
   0   9  10      152.11      157.46      3.46 o 
   1   9  10       48.37       46.08      2.51 o 
   2   9  10        2.17        6.09      3.58 o 
   3   9  10        1.83        3.23      3.39 o 
   4   9  10       37.73       48.00      4.73 o 
  -3  10  10        1.51        2.84      2.90 o 
  -2  10  10       15.38       14.05      3.22 o 
  -1  10  10       14.29       20.24      3.16 o 
   0  10  10        0.18        3.41      2.41 o 
   1  10  10       55.15       59.66      3.02 o 
   2  10  10       26.21       23.81      4.14 o 
 -10   1  11       48.79       45.89      2.94 o 
  -9   1  11       14.44       13.40      1.90 o 
  -8   1  11      121.92      125.36      2.97 o 
  -7   1  11       40.80       30.56      2.17 o 
  -6   1  11       25.21       21.87      1.97 o 
  -5   1  11       11.81       11.32      1.76 o 
  -4   1  11      168.32      172.56      1.77 o 
  -3   1  11        5.34        6.95      1.66 o 
  -2   1  11        4.84        4.83      1.37 o 
  -1   1  11        1.69        0.84      1.37 o 
   0   1  11      368.28      376.74      5.86 o 
   1   1  11      820.76      792.90     11.08 o 
   2   1  11       25.14       26.88      1.92 o 
   3   1  11       40.41       36.89      2.05 o 
   4   1  11      579.23      578.37      4.02 o 
   5   1  11      603.51      602.47      5.34 o 
   6   1  11      186.18      178.32      2.65 o 
   7   1  11        0.01       -0.81      2.08 o 
   8   1  11        0.13       -2.23      2.23 o 
  -9   2  11       10.79       17.83      3.36 o 
  -8   2  11        6.60       14.26      1.95 o 
  -7   2  11      162.37      171.23      3.08 o 
  -6   2  11       33.29       28.92      1.95 o 
  -5   2  11        0.21        1.36      1.66 o 
  -4   2  11      207.54      195.04      4.16 o 
  -3   2  11      395.14      406.93      4.85 o 
  -2   2  11       57.22       48.65      2.33 o 
  -1   2  11      115.07      124.90      3.28 o 
   0   2  11      333.58      336.57      4.93 o 
   1   2  11      410.77      396.88      5.46 o 
   2   2  11        8.26       11.69      2.25 o 
   3   2  11      145.37      133.79      3.66 o 
   4   2  11        0.30        1.59      1.47 o 
   5   2  11        4.71        3.13      1.49 o 
   6   2  11       27.57       25.52      1.62 o 
   7   2  11       47.78       48.79      2.85 o 
   8   2  11        0.15        0.77      2.19 o 
  -9   3  11       27.96       31.04      3.51 o 
  -8   3  11       18.43       18.99      3.18 o 
  -7   3  11       81.34       92.63      4.05 o 
  -6   3  11       48.78       47.82      3.38 o 
  -5   3  11       47.37       52.92      2.07 o 
  -4   3  11      293.06      286.01      2.57 o 
  -3   3  11       59.93       47.75      2.34 o 
  -2   3  11       82.49       89.30      2.95 o 
  -1   3  11      161.09      144.47      3.63 o 
   0   3  11       10.34        4.08      2.11 o 
   1   3  11       13.33       13.62      2.51 o 
   2   3  11      196.67      197.51      4.34 o 
   3   3  11       94.54       86.60      3.42 o 
   4   3  11      103.32       98.76      2.61 o 
   5   3  11       40.48       33.61      1.74 o 
   6   3  11      230.42      227.63      2.99 o 
   7   3  11       80.60       78.00      4.30 o 
   8   3  11        0.88        1.74      2.35 o 
  -9   4  11       25.80       28.23      3.32 o 
  -8   4  11        7.97        3.90      2.74 o 
  -7   4  11       17.63       21.55      3.23 o 
  -6   4  11        8.79       12.48      2.35 o 
  -5   4  11       28.60       24.24      3.16 o 
  -4   4  11      175.02      168.10      3.23 o 
  -3   4  11        2.95        2.15      1.78 o 
  -2   4  11      623.55      588.76      6.23 o 
  -1   4  11      457.64      425.53      5.57 o 
   0   4  11       23.93       18.43      2.42 o 
   1   4  11      171.99      134.30      3.74 o 
   2   4  11        7.52        1.55      2.22 o 
   3   4  11      552.01      495.99      6.44 o 
   4   4  11        7.37        7.24      2.45 o 
   5   4  11       39.14       44.00      2.31 o 
   6   4  11        0.01       -0.37      2.07 o 
   7   4  11       90.57      108.82      5.16 o 
  -8   5  11        0.55        1.58      2.68 o 
  -7   5  11        8.18        9.81      2.08 o 
  -6   5  11        2.49        2.84      1.85 o 
  -5   5  11        5.96        7.35      3.08 o 
  -4   5  11        1.31       -0.13      1.63 o 
  -3   5  11       48.82       51.73      2.12 o 
  -2   5  11      107.95       94.34      3.29 o 
  -1   5  11      890.11      849.67      7.91 o 
   0   5  11       10.26        5.79      2.47 o 
   1   5  11       65.09       54.65      3.07 o 
   2   5  11        6.63        5.74      2.75 o 
   3   5  11        1.49        1.48      2.29 o 
   4   5  11       61.00       57.63      2.39 o 
   5   5  11       38.81       36.27      2.23 o 
   6   5  11        1.24        2.79      2.15 o 
   7   5  11        0.62        2.44      3.37 o 
  -8   6  11        2.23        2.17      3.27 o 
  -7   6  11        0.36        1.50      1.87 o 
  -6   6  11       12.47       10.07      1.98 o 
  -5   6  11       20.23       20.50      2.14 o 
  -4   6  11        0.18        0.24      1.74 o 
  -3   6  11       51.67       55.11      2.20 o 
  -2   6  11       96.27       87.46      3.13 o 
  -1   6  11      410.36      397.92      5.87 o 
   0   6  11      188.96      168.65      4.48 o 
   1   6  11        4.30        0.17      2.74 o 
   2   6  11       88.53       74.78      3.45 o 
   3   6  11       44.96       39.03      3.05 o 
   4   6  11       51.11       50.78      3.35 o 
   5   6  11       96.12       95.56      3.91 o 
   6   6  11        2.21        0.40      3.18 o 
  -7   7  11       18.11       26.58      2.32 o 
  -6   7  11        1.44        0.48      2.07 o 
  -5   7  11       26.12       31.41      2.84 o 
  -4   7  11       24.32       19.85      2.17 o 
  -3   7  11       52.69       55.20      4.31 o 
  -2   7  11      100.89       99.47      2.67 o 
  -1   7  11       12.12       14.20      2.65 o 
   0   7  11      269.91      262.41      5.31 o 
   1   7  11        1.81        0.96      2.65 o 
   2   7  11      165.79      181.58      4.75 o 
   3   7  11        0.02       -1.56      2.79 o 
   4   7  11      341.25      352.45      6.43 o 
   5   7  11        0.85        0.76      3.49 o 
  -6   8  11        1.03        0.54      2.76 o 
  -5   8  11        2.43        3.93      1.92 o 
  -4   8  11        3.49        3.90      2.12 o 
  -3   8  11       28.68       26.23      3.40 o 
  -2   8  11      105.63       97.09      2.83 o 
  -1   8  11       36.69       39.07      3.49 o 
   0   8  11        4.39        4.83      2.94 o 
   1   8  11      109.70      113.76      4.30 o 
   2   8  11      117.80      117.53      5.38 o 
   3   8  11        2.93        3.00      2.28 o 
   4   8  11      152.18      168.79      5.63 o 
  -5   9  11       88.65       98.23      4.51 o 
  -4   9  11       43.15       51.15      3.99 o 
  -3   9  11      146.18      141.89      4.71 o 
  -2   9  11       18.25       18.72      3.48 o 
  -1   9  11        6.64        8.95      3.35 o 
   0   9  11        6.43        8.86      3.05 o 
   1   9  11       17.34       21.09      2.00 o 
   2   9  11      218.18      225.84      5.55 o 
   3   9  11       14.66       15.86      2.57 o 
  -2  10  11       25.58       28.38      3.40 o 
  -1  10  11        8.53       11.93      3.51 o 
   0  10  11        0.91       -0.15      3.05 o 
  -9   0  12       12.87       17.01      3.08 o 
  -8   0  12        1.83       -2.10      2.66 o 
  -7   0  12       23.27       10.94      3.05 o 
  -6   0  12      344.03      332.35      5.56 o 
  -5   0  12       27.23       24.33      2.66 o 
  -4   0  12      170.48      159.28      5.02 o 
  -3   0  12        0.54       -0.85      1.89 o 
  -2   0  12      154.01      145.55      3.53 o 
  -1   0  12      555.01      509.66      6.06 o 
   0   0  12     1221.83     1151.58      8.97 o 
   1   0  12     3771.09     3562.60     15.58 o 
   2   0  12     2061.49     2059.54     12.20 o 
   3   0  12       38.21       45.90      2.91 o 
   4   0  12      550.39      551.05      6.95 o 
   5   0  12      203.92      218.78      4.90 o 
   6   0  12      385.75      411.85      4.76 o 
   7   0  12        6.39       11.51      3.37 o 
   8   0  12      224.76      241.03      6.12 o 
  -9   1  12        8.21        9.19      1.88 o 
  -8   1  12      206.40      221.25      3.61 o 
  -7   1  12        0.08       -2.08      2.61 o 
  -6   1  12      288.23      316.76      4.74 o 
  -5   1  12      380.08      390.67      4.05 o 
  -4   1  12      231.38      242.32      2.98 o 
  -3   1  12      433.58      429.19      3.71 o 
  -2   1  12      369.01      353.65      3.51 o 
  -1   1  12     1669.25     1606.75     12.62 o 
   0   1  12      287.96      289.47      3.60 o 
   1   1  12      380.12      331.06      3.92 o 
   2   1  12       80.16       66.96      2.46 o 
   3   1  12        0.77        2.08      1.72 o 
   4   1  12      567.55      529.45      5.98 o 
   5   1  12       86.92       88.82      2.87 o 
   6   1  12        1.03       -1.63      1.63 o 
   7   1  12       25.41       30.31      2.44 o 
   8   1  12        0.48        8.78      3.32 o 
  -9   2  12        1.02        4.62      3.14 o 
  -8   2  12       79.60       84.50      4.48 o 
  -7   2  12       22.42       22.02      2.39 o 
  -6   2  12      369.61      377.01      7.67 o 
  -5   2  12       23.17       21.61      1.93 o 
  -4   2  12      112.07      111.11      1.63 o 
  -3   2  12       20.19       18.62      2.25 o 
  -2   2  12        9.40       12.40      2.33 o 
  -1   2  12     1348.33     1275.49      9.20 o 
   0   2  12      845.78      857.59      7.82 o 
   1   2  12      117.04      118.63      3.75 o 
   2   2  12      233.22      237.05      4.73 o 
   3   2  12      483.97      470.78      6.33 o 
   4   2  12      300.89      315.55      3.97 o 
   5   2  12       20.65       23.03      1.78 o 
   6   2  12      161.53      167.11      4.23 o 
   7   2  12       54.06       57.43      4.17 o 
  -9   3  12       19.90       19.58      3.26 o 
  -8   3  12       40.31       43.92      3.72 o 
  -7   3  12      288.21      326.14      6.11 o 
  -6   3  12      144.65      134.65      4.59 o 
  -5   3  12      112.56      118.19      4.17 o 
  -4   3  12      229.46      254.12     15.78 o 
  -3   3  12      357.33      364.74      5.05 o 
  -2   3  12      325.89      353.68      5.16 o 
  -1   3  12      101.93      103.45      3.55 o 
   0   3  12      288.73      273.44      4.94 o 
   1   3  12      350.77      330.76      5.36 o 
   2   3  12      143.36      142.75      4.03 o 
   3   3  12      155.95      154.97      4.14 o 
   4   3  12       79.67       69.73      3.41 o 
   5   3  12       15.08       19.30      1.71 o 
   6   3  12      146.45      147.22      2.84 o 
   7   3  12       29.62       31.06      3.84 o 
  -8   4  12       16.89       17.75      2.89 o 
  -7   4  12      200.45      204.46      5.29 o 
  -6   4  12       50.06       47.16      3.71 o 
  -5   4  12      112.71      108.00      4.04 o 
  -4   4  12        0.30       -0.14      2.82 o 
  -3   4  12        0.31        4.74      1.80 o 
  -2   4  12      676.07      707.80      7.15 o 
  -1   4  12       35.74       32.12      2.80 o 
   0   4  12        1.05       -2.24      2.24 o 
   1   4  12      141.28      141.81      3.98 o 
   2   4  12        0.05        0.25      2.28 o 
   3   4  12       42.37       55.30      3.32 o 
   4   4  12       32.30       32.68      2.98 o 
   5   4  12      897.52      908.95      7.76 o 
   6   4  12      237.37      241.89      4.12 o 
   7   4  12      249.27      270.68      6.48 o 
  -8   5  12       12.89        9.80      2.88 o 
  -7   5  12      207.15      214.53      4.72 o 
  -6   5  12      127.81      127.27      9.35 o 
  -5   5  12      364.31      372.20      6.28 o 
  -4   5  12       56.09       62.59      3.65 o 
  -3   5  12        2.81        0.83      1.81 o 
  -2   5  12       18.73       19.98      2.65 o 
  -1   5  12       54.14       49.41      3.16 o 
   0   5  12      234.67      255.06      5.14 o 
   1   5  12       17.51       16.33      2.66 o 
   2   5  12      922.84      962.06      9.06 o 
   3   5  12       44.02       36.06      3.01 o 
   4   5  12      176.76      169.55      4.57 o 
   5   5  12       24.25       21.44      2.67 o 
   6   5  12       19.57       22.60      2.37 o 
  -7   6  12       25.85       28.40      2.40 o 
  -6   6  12        0.74       -1.39      1.90 o 
  -5   6  12       46.13       46.86      3.22 o 
  -4   6  12      141.01      136.62      4.32 o 
  -3   6  12       27.53       24.84      2.17 o 
  -2   6  12       38.91       31.63      2.83 o 
  -1   6  12       60.05       58.64      3.60 o 
   0   6  12        8.53        5.79      2.56 o 
   1   6  12        2.60       -0.99      2.38 o 
   2   6  12        5.14        2.57      2.82 o 
   3   6  12      321.41      304.06      5.75 o 
   4   6  12        3.97        0.33      3.03 o 
   5   6  12      316.55      343.01      6.41 o 
   6   6  12       11.50        4.13      3.34 o 
  -7   7  12      171.64      194.03      3.82 o 
  -6   7  12       47.25       52.41      4.58 o 
  -5   7  12       15.09       19.40      2.38 o 
  -4   7  12       56.31       59.76      2.65 o 
  -3   7  12       20.52       26.30      2.19 o 
  -2   7  12       43.84       55.16      4.46 o 
  -1   7  12       92.15      100.91      4.11 o 
   0   7  12      217.24      199.47      4.86 o 
   1   7  12       58.00       51.73      3.36 o 
   2   7  12      268.94      263.34      5.88 o 
   3   7  12        5.86        4.90      3.24 o 
   4   7  12       28.65       29.82      3.46 o 
   5   7  12       17.41       12.45      3.33 o 
  -5   8  12        0.00       -0.91      2.21 o 
  -4   8  12       17.55       16.32      2.14 o 
  -3   8  12        6.95        8.52      2.87 o 
  -2   8  12        0.00       -1.68      1.89 o 
  -1   8  12        6.90        2.66      2.78 o 
   0   8  12      106.26      115.42      4.57 o 
   1   8  12       23.96       23.27      3.46 o 
   2   8  12      112.21      112.74      4.43 o 
   3   8  12       12.50       14.73      3.10 o 
   4   8  12       18.60       15.89      3.58 o 
  -4   9  12       43.98       47.51      3.72 o 
  -3   9  12       15.93       22.72      3.76 o 
  -2   9  12       18.05       15.70      3.12 o 
  -1   9  12      190.28      209.60      5.40 o 
   0   9  12       13.97       11.56      2.35 o 
   1   9  12      125.38      154.84      5.27 o 
   2   9  12        6.04       12.73      3.21 o 
  -9   1  13       22.17       22.73      2.20 o 
  -8   1  13        3.76        1.15      1.97 o 
  -7   1  13       28.80       19.89      2.42 o 
  -6   1  13        1.82       -0.71      2.04 o 
  -5   1  13       39.50       40.17      2.28 o 
  -4   1  13      108.08       99.52      2.60 o 
  -3   1  13       64.47       58.86      3.22 o 
  -2   1  13        3.48        3.42      1.63 o 
  -1   1  13      361.97      333.47      4.31 o 
   0   1  13        1.12        2.27      2.05 o 
   1   1  13       17.86       20.10      2.04 o 
   2   1  13      335.39      336.86      4.06 o 
   3   1  13        1.67        1.15      1.70 o 
   4   1  13      178.16      186.43      3.44 o 
   5   1  13        1.59       -0.59      1.90 o 
   6   1  13       17.80       14.13      1.80 o 
   7   1  13       15.15       20.41      3.59 o 
  -9   2  13        1.69        1.77      2.67 o 
  -8   2  13      207.12      217.31      5.58 o 
  -7   2  13       20.46       12.89      2.02 o 
  -6   2  13       48.20       58.40      2.72 o 
  -5   2  13        4.87        6.07      1.88 o 
  -4   2  13       12.49       15.07      1.94 o 
  -3   2  13       12.07       10.63      1.65 o 
  -2   2  13      231.36      205.39      4.49 o 
  -1   2  13       75.25       68.37      3.20 o 
   0   2  13      692.45      666.71      7.31 o 
   1   2  13       19.06       20.65      1.99 o 
   2   2  13      369.87      372.30      8.44 o 
   3   2  13      175.52      174.69      4.92 o 
   4   2  13        2.47        1.06      1.90 o 
   5   2  13       64.27       68.62      2.89 o 
   6   2  13       33.91       32.56      2.18 o 
   7   2  13        9.94       12.89      3.55 o 
  -8   3  13      100.46       96.33      4.33 o 
  -7   3  13      171.48      161.91      4.77 o 
  -6   3  13        2.59        2.79      3.16 o 
  -5   3  13      238.11      225.17      5.32 o 
  -4   3  13        6.40        5.36      1.89 o 
  -3   3  13     1888.00     1755.00     10.82 o 
  -2   3  13       13.41        7.36      2.54 o 
  -1   3  13      271.93      259.57      4.92 o 
   0   3  13      129.41      129.18      3.91 o 
   1   3  13        6.15        6.09      2.48 o 
   2   3  13        0.56       -1.36      2.37 o 
   3   3  13      142.35      142.39      4.25 o 
   4   3  13        7.26        8.56      1.85 o 
   5   3  13       16.06       18.28      4.02 o 
   6   3  13      156.39      147.77      2.83 o 
   7   3  13       45.78       60.06      4.79 o 
  -8   4  13        9.12        7.52      3.35 o 
  -7   4  13       23.67       23.87      3.25 o 
  -6   4  13       36.46       36.18      3.34 o 
  -5   4  13       33.64       38.89      3.60 o 
  -4   4  13       12.37       10.49      2.89 o 
  -3   4  13      319.40      301.20      8.89 o 
  -2   4  13       50.24       49.01      3.12 o 
  -1   4  13      174.21      151.28      4.14 o 
   0   4  13      228.24      199.28      4.56 o 
   1   4  13       34.08       25.96      2.99 o 
   2   4  13      142.43      132.68      4.30 o 
   3   4  13       35.31       34.08      3.04 o 
   4   4  13       72.72       71.79      3.67 o 
   5   4  13        4.58        6.85      2.90 o 
   6   4  13        4.72        6.26      1.73 o 
  -8   5  13       12.43       11.16      3.53 o 
  -7   5  13        0.40        3.56      2.03 o 
  -6   5  13        0.41        3.95      2.14 o 
  -5   5  13      263.00      262.28      5.82 o 
  -4   5  13      170.22      158.46      4.71 o 
  -3   5  13        7.80        4.44      1.72 o 
  -2   5  13      101.89       95.62      3.43 o 
  -1   5  13      474.35      416.39      6.19 o 
   0   5  13        7.79        5.04      2.70 o 
   1   5  13        8.43        8.70      2.54 o 
   2   5  13        2.88        3.17      2.52 o 
   3   5  13       16.69       12.73      2.98 o 
   4   5  13        0.92       -0.32      2.79 o 
   5   5  13        0.01       -1.69      3.53 o 
   6   5  13        7.34        9.71      2.41 o 
  -7   6  13       54.22       58.54      2.79 o 
  -6   6  13        1.07        0.84      1.99 o 
  -5   6  13       10.63       14.40      3.38 o 
  -4   6  13       94.53      101.54      4.36 o 
  -3   6  13        0.07       -0.14      1.75 o 
  -2   6  13        0.23       -1.86      2.63 o 
  -1   6  13       10.20       12.55      3.01 o 
   0   6  13       38.25       25.32      2.93 o 
   1   6  13       11.79       15.89      2.79 o 
   2   6  13       55.90       45.93      3.54 o 
   3   6  13      124.42      129.87      4.37 o 
   4   6  13       35.04       24.92      3.41 o 
   5   6  13       13.53       15.17      3.02 o 
  -6   7  13       83.82       88.94      7.42 o 
  -5   7  13       47.83       53.19      2.57 o 
  -4   7  13      125.59      131.01      3.95 o 
  -3   7  13        1.37        0.82      1.95 o 
  -2   7  13       37.64       37.78      4.08 o 
  -1   7  13       10.78        9.35      2.71 o 
   0   7  13      111.83      113.65      4.45 o 
   1   7  13       11.81        7.04      3.13 o 
   2   7  13        5.66        3.18      3.45 o 
   3   7  13       44.99       37.18      3.80 o 
   4   7  13       37.19       33.97      3.57 o 
  -5   8  13        1.01       -1.56      2.25 o 
  -4   8  13        1.38        1.84      2.39 o 
  -3   8  13       60.15       61.17      2.92 o 
  -2   8  13        0.60       -0.76      3.04 o 
  -1   8  13        5.86        9.22      3.41 o 
   0   8  13      115.66      116.75      4.39 o 
   1   8  13       48.63       46.13      3.71 o 
   2   8  13        0.11       -0.81      3.33 o 
   3   8  13       91.94      103.47      4.69 o 
  -2   9  13       76.93       76.82      4.63 o 
  -1   9  13        5.08        9.36      2.76 o 
   0   9  13       22.32       19.77      3.23 o 
  -8   0  14        2.26       -1.24      3.13 o 
  -7   0  14       58.69       45.26      3.42 o 
  -6   0  14       66.37       77.04      3.92 o 
  -5   0  14      132.01      131.17      4.36 o 
  -4   0  14       98.75       92.86      3.71 o 
  -3   0  14       96.15       95.16      3.47 o 
  -2   0  14      370.37      351.96      5.53 o 
  -1   0  14      336.81      313.48      5.45 o 
   0   0  14     2545.62     2497.58     14.08 o 
   1   0  14        0.37       -1.05      2.44 o 
   2   0  14       69.11       57.87      3.37 o 
   3   0  14       78.68       92.87      4.00 o 
   4   0  14      408.64      415.21      6.70 o 
   5   0  14        2.02       -1.11      3.16 o 
   6   0  14      149.64      152.02      5.07 o 
  -8   1  14       73.75       64.00      3.08 o 
  -7   1  14      130.42      130.56      3.04 o 
  -6   1  14      220.27      225.84      3.66 o 
  -5   1  14      751.13      776.86      5.93 o 
  -4   1  14      237.08      217.28      3.47 o 
  -3   1  14      486.16      470.78      4.35 o 
  -2   1  14      464.03      462.52      4.71 o 
  -1   1  14        0.09        1.32      1.82 o 
   0   1  14      205.29      212.89      3.54 o 
   1   1  14       35.01       31.10      2.20 o 
   2   1  14      232.76      247.89      5.42 o 
   3   1  14        4.46        3.01      2.54 o 
   4   1  14       31.64       31.28      2.30 o 
   5   1  14      117.27      117.18      4.44 o 
   6   1  14        1.39       -0.12      2.06 o 
  -8   2  14       21.18       26.43      3.19 o 
  -7   2  14        0.05       -1.22      2.93 o 
  -6   2  14       12.55       13.81      2.13 o 
  -5   2  14       25.50       20.89      2.17 o 
  -4   2  14       16.78       20.15      2.12 o 
  -3   2  14        5.71        3.82      2.29 o 
  -2   2  14      800.58      760.42     13.67 o 
  -1   2  14       40.65       35.45      2.83 o 
   0   2  14       53.14       48.43      4.69 o 
   1   2  14      405.37      400.67      8.30 o 
   2   2  14      388.38      387.23      4.52 o 
   3   2  14       63.06       67.81      2.59 o 
   4   2  14       11.43       12.23      2.06 o 
   5   2  14      215.18      222.71      6.95 o 
   6   2  14       67.19       68.71      2.81 o 
  -8   3  14      150.02      169.93      5.43 o 
  -7   3  14      237.10      266.33      6.18 o 
  -6   3  14      259.25      282.73      6.19 o 
  -5   3  14      210.46      212.37      5.40 o 
  -4   3  14      277.27      291.20      5.98 o 
  -3   3  14       12.50       11.64      2.61 o 
  -2   3  14       11.01       11.02      2.60 o 
  -1   3  14       89.50       80.74      3.39 o 
   0   3  14       44.45       42.94      3.14 o 
   1   3  14      262.81      281.31      5.44 o 
   2   3  14        2.66       -0.08      2.55 o 
   3   3  14       40.75       40.47      2.28 o 
   4   3  14        7.29        5.26      1.99 o 
   5   3  14        4.47        5.00      2.08 o 
   6   3  14       40.65       37.98      2.59 o 
  -8   4  14       17.28       11.98      2.96 o 
  -7   4  14        1.49        3.04      3.46 o 
  -6   4  14       50.99       62.15      4.11 o 
  -5   4  14      196.72      196.78      5.32 o 
  -4   4  14        5.40        7.64      3.18 o 
  -3   4  14      145.25      149.59      3.98 o 
  -2   4  14       17.14       15.15      2.65 o 
  -1   4  14      116.19      111.56      3.72 o 
   0   4  14      120.17      107.35      3.94 o 
   1   4  14      266.47      247.58      5.33 o 
   2   4  14       39.13       43.13      3.40 o 
   3   4  14       60.19       55.84      3.31 o 
   4   4  14      248.96      238.52      5.39 o 
   5   4  14       12.69        8.49      2.36 o 
   6   4  14      147.36      169.31      8.00 o 
  -7   5  14      148.42      149.92      3.50 o 
  -6   5  14      285.25      315.93      6.46 o 
  -5   5  14        2.86        5.82      3.49 o 
  -4   5  14        0.31        1.89      3.10 o 
  -3   5  14        2.17        1.29      1.79 o 
  -2   5  14       11.84       12.90      2.64 o 
  -1   5  14       19.01       20.79      3.06 o 
   0   5  14       24.18       16.19      2.71 o 
   1   5  14      139.41      141.17      4.55 o 
   2   5  14        1.56        2.32      2.85 o 
   3   5  14       28.10       37.12      3.45 o 
   4   5  14       32.62       33.85      3.68 o 
   5   5  14        1.08        2.44      2.82 o 
  -6   6  14        1.90        3.74      2.24 o 
  -5   6  14       21.50       24.97      3.73 o 
  -4   6  14        0.56        0.86      3.23 o 
  -3   6  14      154.53      164.40      3.34 o 
  -2   6  14       35.20       29.41      3.20 o 
  -1   6  14      471.50      475.30      7.13 o 
   0   6  14        1.59        2.47      2.72 o 
   1   6  14      205.84      214.04      5.42 o 
   2   6  14      118.20      103.13      4.31 o 
   3   6  14      166.28      156.10      5.12 o 
   4   6  14        1.37        5.91      3.10 o 
  -5   7  14       34.36       43.53      2.78 o 
  -4   7  14       55.17       64.79      4.07 o 
  -3   7  14       19.58       25.95      2.44 o 
  -2   7  14        1.33        1.71      1.99 o 
  -1   7  14      136.84      121.68      4.32 o 
   0   7  14       16.35       13.32      3.48 o 
   1   7  14       39.26       33.99      3.44 o 
   2   7  14        0.74       -2.86      3.48 o 
   3   7  14        4.25        3.10      3.30 o 
  -4   8  14        5.84        5.95      2.33 o 
  -3   8  14        6.40        9.19      1.89 o 
  -2   8  14       54.05       60.70      3.86 o 
  -1   8  14       68.99       71.86      4.38 o 
   0   8  14      225.93      214.67      5.62 o 
   1   8  14       45.67       44.12      3.67 o 
  -8   1  15        0.08       -2.38      2.38 o 
  -7   1  15        2.20        0.11      2.18 o 
  -6   1  15       74.88       83.17      2.87 o 
  -5   1  15        0.47        0.31      2.01 o 
  -4   1  15        1.36        0.56      2.04 o 
  -3   1  15        6.63        6.93      1.67 o 
  -2   1  15       94.21       96.70      3.94 o 
  -1   1  15      181.65      174.20      3.23 o 
   0   1  15        2.24        2.97      2.00 o 
   1   1  15        2.88        1.67      2.16 o 
   2   1  15       52.71       51.51      2.59 o 
   3   1  15        3.46        4.55      2.05 o 
   4   1  15       42.11       39.36      2.35 o 
   5   1  15       68.61       55.96      3.70 o 
   6   1  15        9.02        8.18      2.94 o 
  -8   2  15       74.75       77.97      4.31 o 
  -7   2  15       67.43       67.22      3.92 o 
  -6   2  15       23.93       29.49      2.94 o 
  -5   2  15       45.47       52.04      2.91 o 
  -4   2  15       42.13       47.65      3.03 o 
  -3   2  15      102.74       85.27      6.63 o 
  -2   2  15       31.82       32.52      2.14 o 
  -1   2  15       26.24       28.16      3.76 o 
   0   2  15       54.42       55.04      2.44 o 
   1   2  15       21.63       23.66      2.22 o 
   2   2  15       31.09       36.40      2.46 o 
   3   2  15      220.84      232.05      5.18 o 
   4   2  15        3.39        6.70      2.12 o 
   5   2  15      315.12      331.65      4.80 o 
   6   2  15        4.91       -0.19      2.47 o 
  -7   3  15       80.14       89.71      4.75 o 
  -6   3  15        3.72        8.51      3.66 o 
  -5   3  15       35.41       30.81      3.90 o 
  -4   3  15      193.35      165.31      4.95 o 
  -3   3  15       24.61       23.27      2.62 o 
  -2   3  15       58.87       52.22      3.23 o 
  -1   3  15        3.03        1.01      2.50 o 
   0   3  15      104.58      100.77      4.08 o 
   1   3  15        5.00        4.65      2.57 o 
   2   3  15       44.18       44.58      2.59 o 
   3   3  15        8.46        3.82      2.07 o 
   4   3  15        0.01        0.15      2.50 o 
   5   3  15        0.25       -1.09      2.02 o 
  -7   4  15       66.47       69.40      4.60 o 
  -6   4  15        1.80        2.24      3.46 o 
  -5   4  15        0.01       -0.59      3.21 o 
  -4   4  15       38.59       39.06      3.81 o 
  -3   4  15        0.99        0.67      2.54 o 
  -2   4  15        0.96        0.29      2.55 o 
  -1   4  15       37.49       30.43      3.20 o 
   0   4  15        2.69        1.99      2.96 o 
   1   4  15        1.04        1.57      2.66 o 
   2   4  15       11.91        8.26      2.86 o 
   3   4  15       97.67       96.66      4.16 o 
   4   4  15        2.33        1.59      2.10 o 
   5   4  15       98.49      101.88      3.33 o 
  -6   5  15       10.36        7.33      3.34 o 
  -5   5  15       14.62       16.90      3.85 o 
  -4   5  15       16.80       13.06      3.57 o 
  -3   5  15        4.90        2.62      1.93 o 
  -2   5  15      221.05      201.77      5.12 o 
  -1   5  15       16.28       17.47      3.16 o 
   0   5  15        3.18       -0.22      2.97 o 
   1   5  15        8.53        4.08      2.59 o 
   2   5  15       40.29       38.61      3.14 o 
   3   5  15       55.60       44.14      3.87 o 
   4   5  15        0.19       -0.80      3.38 o 
  -5   6  15        4.33       11.88      3.89 o 
  -4   6  15       17.75       18.45      3.39 o 
  -3   6  15        0.66       -0.17      1.97 o 
  -2   6  15        6.50        7.66      3.07 o 
  -1   6  15       25.89       25.55      3.50 o 
   0   6  15       76.38       68.67      4.25 o 
   1   6  15        0.01       -1.13      3.25 o 
   2   6  15       29.55       32.55      3.95 o 
   3   6  15        1.63       -0.60      2.90 o 
  -4   7  15        2.84        0.12      3.48 o 
  -3   7  15        9.08        5.95      2.10 o 
  -2   7  15        8.04        8.51      3.73 o 
  -1   7  15      222.33      206.23      5.44 o 
   0   7  15        0.03       -1.81      3.33 o 
   1   7  15       18.94       20.58      3.35 o 
   2   7  15       52.04       43.45      3.77 o 
  -1   8  15       12.38        7.63      3.82 o 
  -7   0  16       16.14       11.62      2.92 o 
  -6   0  16       52.52       60.44      4.00 o 
  -5   0  16       82.67       74.06      3.76 o 
  -4   0  16        6.32        5.74      3.05 o 
  -3   0  16       37.11       31.69      2.79 o 
  -2   0  16       11.24        7.16      2.97 o 
  -1   0  16      561.14      561.86      7.58 o 
   0   0  16      181.56      174.82      5.12 o 
   1   0  16      664.84      672.86      8.50 o 
   2   0  16      233.86      233.55      5.77 o 
   3   0  16      631.98      616.78      8.40 o 
   4   0  16       62.01       63.59      4.35 o 
   5   0  16       18.32       12.88      3.57 o 
  -7   1  16       13.28       11.92      2.31 o 
  -6   1  16      191.09      199.89      5.96 o 
  -5   1  16       50.54       47.84      2.67 o 
  -4   1  16       90.64      102.12      3.03 o 
  -3   1  16        0.00       -1.83      1.83 o 
  -2   1  16      234.83      237.34      4.80 o 
  -1   1  16        2.24        2.86      1.94 o 
   0   1  16       95.81       89.49      3.01 o 
   1   1  16       11.72       11.71      3.44 o 
   2   1  16        1.30        4.70      2.24 o 
   3   1  16        0.12       -1.36      2.34 o 
   4   1  16      186.76      194.55      3.95 o 
   5   1  16       19.07       20.33      5.05 o 
  -7   2  16        0.53       -0.93      2.92 o 
  -6   2  16        9.20       14.65      2.13 o 
  -5   2  16       14.67       13.57      2.14 o 
  -4   2  16      179.95      171.04      3.45 o 
  -3   2  16        0.92        2.76      1.90 o 
  -2   2  16      125.32      136.55      3.17 o 
  -1   2  16       75.68       72.29      2.67 o 
   0   2  16      185.34      196.07      4.31 o 
   1   2  16      596.31      580.20      5.72 o 
   2   2  16      148.83      157.71      4.59 o 
   3   2  16      162.68      161.78      8.37 o 
   4   2  16      144.00      156.63      3.69 o 
   5   2  16       64.12       61.91      3.20 o 
  -7   3  16       40.64       46.19      4.40 o 
  -6   3  16       65.20       74.90      4.44 o 
  -5   3  16       57.32       65.44      4.24 o 
  -4   3  16       65.92       57.19      4.21 o 
  -3   3  16       84.46       82.36      2.47 o 
  -2   3  16       25.65       19.90      2.12 o 
  -1   3  16        0.56        0.48      1.97 o 
   0   3  16        3.01        0.21      2.25 o 
   1   3  16        1.74        1.08      2.27 o 
   2   3  16        0.30        1.17      2.28 o 
   3   3  16        0.30       -1.18      3.33 o 
   4   3  16       16.98       20.64      2.73 o 
  -6   4  16       27.38       27.76      3.76 o 
  -5   4  16        0.63        0.50      3.03 o 
  -4   4  16        0.13       -0.15      3.21 o 
  -3   4  16      153.06      145.27      4.30 o 
  -2   4  16      151.26      154.41      4.41 o 
  -1   4  16       76.03       61.82      3.83 o 
   0   4  16      153.44      163.87      5.03 o 
   1   4  16        9.67        7.25      2.96 o 
   2   4  16      115.42      127.95      4.72 o 
   3   4  16       25.75       27.54      4.54 o 
   4   4  16       27.86       24.27      2.43 o 
  -5   5  16       97.61      111.76      4.97 o 
  -4   5  16        4.93        1.90      3.11 o 
  -3   5  16       70.64       75.55      3.31 o 
  -2   5  16        0.53        0.64      2.59 o 
  -1   5  16        2.64        1.80      3.08 o 
   0   5  16       11.50        7.56      3.11 o 
   1   5  16       29.84       24.20      3.15 o 
   2   5  16        1.49        1.44      2.88 o 
   3   5  16       27.38       24.44      3.58 o 
  -4   6  16       10.48        9.58      3.67 o 
  -3   6  16        1.69        1.67      1.99 o 
  -2   6  16       49.65       53.33      3.83 o 
  -1   6  16       54.35       48.53      3.57 o 
   0   6  16      183.64      193.40      5.42 o 
   1   6  16        4.87       -0.51      3.51 o 
   2   6  16       65.25       68.24      4.42 o 
  -2   7  16        0.09       -0.04      2.20 o 
  -1   7  16       51.23       50.75      4.41 o 
   0   7  16       43.21       37.60      4.09 o 
  -6   1  17        2.92        3.77      2.15 o 
  -5   1  17        8.11        9.62      2.10 o 
  -4   1  17        5.35        4.66      2.25 o 
  -3   1  17       56.42       52.42      2.49 o 
  -2   1  17       12.77       11.44      2.01 o 
  -1   1  17       43.74       46.02      2.51 o 
   0   1  17        0.05        1.33      2.34 o 
   1   1  17       26.18       29.52      2.46 o 
   2   1  17        0.01        1.24      2.11 o 
   3   1  17       32.59       30.76      2.70 o 
   4   1  17       10.09       11.86      2.29 o 
  -6   2  17        0.02       -0.30      3.47 o 
  -5   2  17        0.89        0.13      2.26 o 
  -4   2  17       60.13       59.02      2.81 o 
  -3   2  17       52.40       56.51      2.48 o 
  -2   2  17       70.18       71.44      2.66 o 
  -1   2  17       43.70       40.00      2.49 o 
   0   2  17       10.95       12.86      2.43 o 
   1   2  17       65.16       61.89      2.76 o 
   2   2  17        1.74        0.40      2.25 o 
   3   2  17       19.41       17.81      2.71 o 
   4   2  17      129.38      152.66      5.76 o 
  -6   3  17       14.99       16.63      3.58 o 
  -5   3  17        0.69       -3.45      3.72 o 
  -4   3  17       33.53       31.75      4.06 o 
  -3   3  17        0.00       -0.25      1.86 o 
  -2   3  17       29.44       20.63      2.20 o 
  -1   3  17      217.04      204.90      3.86 o 
   0   3  17        0.35        0.76      2.05 o 
   1   3  17      122.48      124.80      3.43 o 
   2   3  17        5.21        6.02      2.32 o 
   3   3  17       11.79       13.75      2.42 o 
  -5   4  17       10.44       11.38      4.01 o 
  -4   4  17       14.67       14.22      3.22 o 
  -3   4  17       35.49       35.32      2.98 o 
  -2   4  17       10.91        7.99      2.53 o 
  -1   4  17       59.17       57.23      3.88 o 
   0   4  17       10.55        5.88      3.02 o 
   1   4  17       17.68       15.81      2.57 o 
   2   4  17      142.59      145.16      3.80 o 
   3   4  17       15.82       17.62      2.67 o 
  -4   5  17       17.74       16.68      3.77 o 
  -3   5  17       60.02       57.94      2.79 o 
  -2   5  17       42.91       48.23      3.80 o 
  -1   5  17       12.43       11.31      3.17 o 
   0   5  17       18.77       19.37      3.37 o 
   1   5  17        3.55        0.90      2.98 o 
   2   5  17        6.77        6.13      3.13 o 
  -3   6  17       18.20       15.07      2.61 o 
  -2   6  17       26.79       29.93      3.74 o 
  -1   6  17      109.42       98.67      4.87 o 
   0   6  17       36.82       47.13      4.38 o 
  -6   0  18       22.85       28.97      3.82 o 
  -5   0  18       22.06       38.87      3.96 o 
  -4   0  18        0.13        2.90      3.09 o 
  -3   0  18        0.48       -0.53      2.88 o 
  -2   0  18      172.08      185.58      5.31 o 
  -1   0  18       95.96       86.93      4.39 o 
   0   0  18       50.92       48.18      3.94 o 
   1   0  18        4.34       -0.19      3.39 o 
   2   0  18      310.70      339.67      7.25 o 
   3   0  18       42.78       33.90      4.11 o 
  -5   1  18       64.92       62.39      3.06 o 
  -4   1  18        5.87        9.32      3.18 o 
  -3   1  18      102.75       99.60      5.12 o 
  -2   1  18        0.26        2.08      1.87 o 
  -1   1  18        2.24        0.31      2.04 o 
   0   1  18       40.28       36.79      5.21 o 
   1   1  18        1.97        0.13      2.32 o 
   2   1  18        8.33        3.93      2.65 o 
   3   1  18        2.19        1.37      2.44 o 
  -5   2  18       31.64       34.23      3.85 o 
  -4   2  18       25.46       36.03      2.60 o 
  -3   2  18       24.93       24.04      2.30 o 
  -2   2  18       51.43       51.00      2.59 o 
  -1   2  18       13.59       11.14      2.40 o 
   0   2  18      232.36      228.35      4.15 o 
   1   2  18      119.75      110.10      3.21 o 
   2   2  18       56.01       58.88      3.44 o 
   3   2  18        1.49        0.38      2.56 o 
  -5   3  18       56.78       53.47      4.08 o 
  -4   3  18       21.58       28.11      4.14 o 
  -3   3  18        0.09       -0.34      2.02 o 
  -2   3  18        1.02       -0.78      2.03 o 
  -1   3  18        4.71        6.41      2.23 o 
   0   3  18        2.96        2.47      2.31 o 
   1   3  18       53.23       53.36      3.05 o 
   2   3  18       78.78       91.82      3.39 o 
  -4   4  18      108.29      116.00      4.97 o 
  -3   4  18      105.88       99.38      3.00 o 
  -2   4  18       33.89       41.41      2.63 o 
  -1   4  18      153.32      169.03      3.79 o 
   0   4  18       41.99       41.47      2.46 o 
   1   4  18      146.04      152.83      3.83 o 
  -2   5  18        3.21       10.48      3.69 o 
  -1   5  18       48.36       49.75      4.01 o 
  -4   1  19        0.32        1.21      2.34 o 
  -3   1  19        3.45        5.08      2.18 o 
  -2   1  19      134.27      143.96      3.56 o 
  -1   1  19       11.29        8.43      2.13 o 
   0   1  19       38.17       32.75      2.82 o 
   1   1  19        3.67        0.80      2.22 o 
  -4   2  19       21.61       22.60      2.43 o 
  -3   2  19        1.33       -2.00      2.04 o 
  -2   2  19        9.74        5.97      2.37 o 
  -1   2  19       32.68       35.84      2.80 o 
   0   2  19        0.01        1.52      2.22 o 
   1   2  19        0.25        0.43      2.06 o 
  -3   3  19       36.64       31.48      2.38 o 
  -2   3  19        1.06       -0.57      2.03 o 
  -1   3  19        2.90        0.31      2.04 o 
   0   3  19        7.55        6.54      2.75 o 
                                                 
